# Supplementary material for: A global synthesis and assessment of free-ranging domestic cat diet
Source: Nat Commun. 2023 Dec 12;14:7809. doi: 10.1038/s41467-023-42766-6 (PMC10716121; doi:10.1038/s41467-023-42766-6)
Supplement: Supplementary file 4 — Source Data [file 41467_2023_42766_MOESM4_ESM.xlsx]

## Sheet: Fig1A - StudiesbyYear
PubYear	n
1903	1
1904	0
1905	0
1906	0
1907	0
1908	0
1909	1
1910	0
1911	0
1912	1
1913	0
1914	0
1915	0
1916	1
1917	0
1918	0
1919	0
1920	0
1921	0
1922	1
1923	0
1924	0
1925	0
1926	0
1927	0
1928	0
1929	0
1930	1
1931	1
1932	0
1933	0
1934	0
1935	1
1936	1
1937	0
1938	1
1939	2
1940	4
1941	2
1942	0
1943	0
1944	0
1945	2
1946	0
1947	0
1948	0
1949	1
1950	3
1951	2
1952	0
1953	1
1954	1
1955	1
1956	2
1957	1
1958	1
1959	1
1960	0
1961	2
1962	1
1963	2
1964	0
1965	0
1966	1
1967	2
1968	1
1969	3
1970	3
1971	1
1972	2
1973	4
1974	4
1975	5
1976	6
1977	6
1978	7
1979	7
1980	7
1981	4
1982	5
1983	7
1984	6
1985	7
1986	11
1987	4
1988	4
1989	6
1990	7
1991	9
1992	6
1993	6
1994	10
1995	13
1996	10
1997	9
1998	10
1999	10
2000	10
2001	13
2002	16
2003	15
2004	13
2005	18
2006	12
2007	16
2008	11
2009	9
2010	16
2011	17
2012	11
2013	12
2014	9
2015	19
2016	13
2017	18
2018	9
2019	14
2020	23
2021	2

## Sheet: Fig1B - SpAccCurve
Study	Richness	Rich.lci	Rich.uci
1	11.4765	0	84.3343
2	22.6521	0	124.865
3	33.5705	0	157.803
4	44.2654	0	186.671
5	54.7629	0	212.859
6	65.0834	0	237.09
7	75.2432	0	259.803
8	85.2554	0	281.285
9	95.1305	0	301.741
10	104.878	0	321.319
11	114.504	0	340.133
12	124.016	0	358.274
13	133.42	0	375.813
14	142.719	0	392.809
15	151.919	0	409.311
16	161.024	0	425.362
17	170.036	0	440.995
18	178.958	0	456.241
19	187.795	0	471.129
20	196.548	0	485.679
21	205.22	0	499.914
22	213.813	0	513.852
23	222.33	0	527.51
24	230.772	0	540.902
25	239.142	0	554.041
26	247.441	0	566.941
27	255.671	0	579.612
28	263.833	0	592.065
29	271.93	0	604.309
30	279.962	0	616.353
31	287.931	0	628.205
32	295.839	0	639.873
33	303.687	0	651.363
34	311.475	0	662.683
35	319.206	0	673.838
36	326.88	0	684.833
37	334.499	0	695.675
38	342.064	0	706.369
39	349.574	0	716.919
40	357.033	0	727.329
41	364.44	0	737.604
42	371.797	0	747.749
43	379.104	0.441166	757.766
44	386.362	5.06396	767.66
45	393.572	9.71107	777.433
46	400.736	14.3808	787.09
47	407.853	19.0717	796.633
48	414.924	23.7822	806.066
49	421.951	28.5111	815.391
50	428.934	33.2569	824.61
51	435.873	38.0186	833.727
52	442.77	42.7949	842.744
53	449.624	47.5849	851.664
54	456.438	52.3875	860.488
55	463.21	57.2018	869.219
56	469.943	62.0268	877.859
57	476.636	66.8618	886.411
58	483.29	71.7058	894.875
59	489.906	76.5583	903.254
60	496.484	81.4184	911.55
61	503.025	86.2855	919.764
62	509.529	91.1589	927.898
63	515.996	96.038	935.955
64	522.428	100.922	943.934
65	528.825	105.811	951.839
66	535.187	110.704	959.67
67	541.514	115.601	967.428
68	547.808	120.5	975.116
69	554.068	125.402	982.735
70	560.296	130.307	990.285
71	566.491	135.213	997.768
72	572.653	140.121	1005.19
73	578.784	145.03	1012.54
74	584.883	149.939	1019.83
75	590.952	154.849	1027.05
76	596.99	159.759	1034.22
77	602.997	164.669	1041.33
78	608.975	169.578	1048.37
79	614.923	174.487	1055.36
80	620.842	179.394	1062.29
81	626.733	184.3	1069.17
82	632.594	189.205	1075.98
83	638.428	194.107	1082.75
84	644.234	199.008	1089.46
85	650.012	203.907	1096.12
86	655.763	208.803	1102.72
87	661.487	213.696	1109.28
88	667.185	218.587	1115.78
89	672.856	223.474	1122.24
90	678.501	228.359	1128.64
91	684.12	233.24	1135
92	689.714	238.118	1141.31
93	695.283	242.992	1147.57
94	700.827	247.863	1153.79
95	706.345	252.729	1159.96
96	711.84	257.592	1166.09
97	717.31	262.45	1172.17
98	722.757	267.304	1178.21
99	728.179	272.154	1184.2
100	733.579	277	1190.16
101	738.954	281.841	1196.07
102	744.307	286.677	1201.94
103	749.638	291.508	1207.77
104	754.945	296.335	1213.56
105	760.23	301.157	1219.3
106	765.494	305.974	1225.01
107	770.735	310.785	1230.68
108	775.954	315.592	1236.32
109	781.152	320.393	1241.91
110	786.329	325.189	1247.47
111	791.485	329.98	1252.99
112	796.619	334.765	1258.47
113	801.733	339.545	1263.92
114	806.827	344.319	1269.33
115	811.9	349.087	1274.71
116	816.953	353.85	1280.05
117	821.985	358.608	1285.36
118	826.999	363.359	1290.64
119	831.992	368.105	1295.88
120	836.966	372.845	1301.09
121	841.921	377.579	1306.26
122	846.856	382.308	1311.41
123	851.773	387.03	1316.52
124	856.671	391.746	1321.6
125	861.55	396.457	1326.64
126	866.41	401.161	1331.66
127	871.253	405.859	1336.65
128	876.077	410.552	1341.6
129	880.883	415.238	1346.53
130	885.671	419.918	1351.42
131	890.442	424.592	1356.29
132	895.195	429.259	1361.13
133	899.93	433.921	1365.94
134	904.648	438.576	1370.72
135	909.349	443.226	1375.47
136	914.033	447.868	1380.2
137	918.7	452.505	1384.9
138	923.351	457.136	1389.57
139	927.984	461.76	1394.21
140	932.602	466.378	1398.83
141	937.202	470.989	1403.42
142	941.787	475.595	1407.98
143	946.355	480.194	1412.52
144	950.908	484.786	1417.03
145	955.444	489.373	1421.52
146	959.965	493.953	1425.98
147	964.47	498.526	1430.41
148	968.96	503.094	1434.83
149	973.434	507.655	1439.21
150	977.893	512.21	1443.58
151	982.337	516.758	1447.92
152	986.765	521.3	1452.23
153	991.179	525.836	1456.52
154	995.578	530.365	1460.79
155	999.962	534.888	1465.04
156	1004.33	539.405	1469.26
157	1008.69	543.916	1473.46
158	1013.03	548.42	1477.63
159	1017.35	552.918	1481.79
160	1021.66	557.409	1485.92
161	1025.96	561.894	1490.03
162	1030.25	566.373	1494.12
163	1034.52	570.846	1498.19
164	1038.77	575.312	1502.23
165	1043.01	579.772	1506.26
166	1047.24	584.226	1510.26
167	1051.46	588.674	1514.24
168	1055.66	593.115	1518.2
169	1059.85	597.55	1522.15
170	1064.02	601.979	1526.07
171	1068.19	606.402	1529.97
172	1072.33	610.818	1533.85
173	1076.47	615.228	1537.71
174	1080.59	619.632	1541.55
175	1084.7	624.03	1545.37
176	1088.8	628.422	1549.18
177	1092.88	632.808	1552.96
178	1096.96	637.187	1556.72
179	1101.02	641.56	1560.47
180	1105.06	645.928	1564.2
181	1109.1	650.289	1567.91
182	1113.12	654.644	1571.59
183	1117.13	658.993	1575.27
184	1121.13	663.336	1578.92
185	1125.11	667.672	1582.55
186	1129.09	672.003	1586.17
187	1133.05	676.328	1589.77
188	1137	680.647	1593.35
189	1140.94	684.96	1596.92
190	1144.87	689.267	1600.47
191	1148.78	693.568	1604
192	1152.69	697.863	1607.51
193	1156.58	702.152	1611
194	1160.46	706.435	1614.48
195	1164.33	710.712	1617.95
196	1168.19	714.984	1621.39
197	1172.04	719.25	1624.82
198	1175.87	723.509	1628.23
199	1179.7	727.764	1631.63
200	1183.51	732.012	1635.01
201	1187.32	736.254	1638.38
202	1191.11	740.491	1641.73
203	1194.89	744.722	1645.06
204	1198.66	748.947	1648.38
205	1202.42	753.167	1651.68
206	1206.17	757.381	1654.96
207	1209.91	761.589	1658.23
208	1213.64	765.792	1661.49
209	1217.36	769.989	1664.73
210	1221.07	774.18	1667.96
211	1224.77	778.366	1671.17
212	1228.45	782.546	1674.36
213	1232.13	786.721	1677.54
214	1235.8	790.89	1680.71
215	1239.46	795.054	1683.86
216	1243.1	799.212	1687
217	1246.74	803.365	1690.12
218	1250.37	807.513	1693.23
219	1253.99	811.655	1696.32
220	1257.6	815.791	1699.4
221	1261.2	819.922	1702.47
222	1264.79	824.048	1705.52
223	1268.36	828.169	1708.56
224	1271.93	832.284	1711.59
225	1275.5	836.394	1714.6
226	1279.05	840.499	1717.59
227	1282.59	844.598	1720.58
228	1286.12	848.692	1723.55
229	1289.64	852.781	1726.51
230	1293.16	856.865	1729.45
231	1296.66	860.944	1732.38
232	1300.16	865.017	1735.3
233	1303.64	869.086	1738.2
234	1307.12	873.149	1741.1
235	1310.59	877.207	1743.98
236	1314.05	881.261	1746.84
237	1317.5	885.309	1749.7
238	1320.94	889.352	1752.54
239	1324.38	893.39	1755.36
240	1327.8	897.424	1758.18
241	1331.22	901.452	1760.98
242	1334.63	905.475	1763.78
243	1338.02	909.494	1766.55
244	1341.41	913.508	1769.32
245	1344.8	917.517	1772.08
246	1348.17	921.521	1774.82
247	1351.53	925.52	1777.55
248	1354.89	929.514	1780.27
249	1358.24	933.504	1782.97
250	1361.58	937.489	1785.67
251	1364.91	941.47	1788.35
252	1368.23	945.445	1791.02
253	1371.55	949.416	1793.68
254	1374.86	953.383	1796.33
255	1378.16	957.344	1798.97
256	1381.45	961.302	1801.59
257	1384.73	965.254	1804.21
258	1388.01	969.202	1806.81
259	1391.27	973.146	1809.4
260	1394.53	977.085	1811.98
261	1397.78	981.02	1814.55
262	1401.03	984.95	1817.11
263	1404.27	988.876	1819.65
264	1407.49	992.797	1822.19
265	1410.71	996.714	1824.72
266	1413.93	1000.63	1827.23
267	1417.13	1004.54	1829.73
268	1420.33	1008.44	1832.23
269	1423.52	1012.34	1834.71
270	1426.71	1016.23	1837.18
271	1429.88	1020.13	1839.64
272	1433.05	1024.01	1842.09
273	1436.21	1027.9	1844.53
274	1439.37	1031.78	1846.96
275	1442.51	1035.65	1849.37
276	1445.65	1039.52	1851.78
277	1448.78	1043.39	1854.18
278	1451.91	1047.25	1856.57
279	1455.03	1051.11	1858.95
280	1458.14	1054.96	1861.31
281	1461.24	1058.81	1863.67
282	1464.34	1062.66	1866.02
283	1467.43	1066.5	1868.35
284	1470.51	1070.34	1870.68
285	1473.59	1074.18	1873
286	1476.66	1078.01	1875.3
287	1479.72	1081.84	1877.6
288	1482.77	1085.66	1879.89
289	1485.82	1089.48	1882.16
290	1488.86	1093.3	1884.43
291	1491.9	1097.11	1886.69
292	1494.93	1100.92	1888.94
293	1497.95	1104.72	1891.17
294	1500.96	1108.52	1893.4
295	1503.97	1112.32	1895.62
296	1506.97	1116.12	1897.83
297	1509.97	1119.91	1900.03
298	1512.96	1123.69	1902.22
299	1515.94	1127.48	1904.4
300	1518.92	1131.26	1906.57
301	1521.88	1135.03	1908.74
302	1524.85	1138.81	1910.89
303	1527.8	1142.58	1913.03
304	1530.75	1146.34	1915.17
305	1533.7	1150.11	1917.29
306	1536.64	1153.87	1919.41
307	1539.57	1157.62	1921.51
308	1542.49	1161.38	1923.61
309	1545.41	1165.13	1925.7
310	1548.33	1168.88	1927.78
311	1551.23	1172.62	1929.85
312	1554.13	1176.36	1931.91
313	1557.03	1180.1	1933.96
314	1559.92	1183.83	1936
315	1562.8	1187.56	1938.04
316	1565.68	1191.29	1940.06
317	1568.55	1195.02	1942.08
318	1571.41	1198.74	1944.09
319	1574.27	1202.46	1946.08
320	1577.13	1206.18	1948.07
321	1579.97	1209.89	1950.06
322	1582.81	1213.6	1952.03
323	1585.65	1217.31	1953.99
324	1588.48	1221.02	1955.95
325	1591.3	1224.72	1957.89
326	1594.12	1228.42	1959.83
327	1596.94	1232.11	1961.76
328	1599.74	1235.81	1963.68
329	1602.54	1239.5	1965.59
330	1605.34	1243.19	1967.49
331	1608.13	1246.88	1969.38
332	1610.92	1250.56	1971.27
333	1613.7	1254.24	1973.15
334	1616.47	1257.92	1975.02
335	1619.24	1261.6	1976.88
336	1622	1265.27	1978.73
337	1624.76	1268.95	1980.57
338	1627.51	1272.61	1982.4
339	1630.26	1276.28	1984.23
340	1633	1279.95	1986.05
341	1635.73	1283.61	1987.86
342	1638.46	1287.27	1989.66
343	1641.19	1290.93	1991.45
344	1643.91	1294.58	1993.23
345	1646.62	1298.24	1995.01
346	1649.33	1301.89	1996.78
347	1652.04	1305.54	1998.54
348	1654.74	1309.19	2000.29
349	1657.43	1312.83	2002.03
350	1660.12	1316.48	2003.76
351	1662.8	1320.12	2005.49
352	1665.48	1323.76	2007.21
353	1668.16	1327.4	2008.92
354	1670.82	1331.03	2010.62
355	1673.49	1334.67	2012.31
356	1676.15	1338.3	2013.99
357	1678.8	1341.93	2015.67
358	1681.45	1345.56	2017.34
359	1684.09	1349.19	2019
360	1686.73	1352.81	2020.65
361	1689.36	1356.44	2022.29
362	1691.99	1360.06	2023.93
363	1694.62	1363.68	2025.55
364	1697.24	1367.3	2027.17
365	1699.85	1370.92	2028.78
366	1702.46	1374.54	2030.38
367	1705.07	1378.15	2031.98
368	1707.67	1381.77	2033.56
369	1710.26	1385.38	2035.14
370	1712.85	1388.99	2036.71
371	1715.44	1392.6	2038.27
372	1718.02	1396.21	2039.83
373	1720.6	1399.82	2041.37
374	1723.17	1403.43	2042.91
375	1725.74	1407.04	2044.44
376	1728.3	1410.64	2045.96
377	1730.86	1414.25	2047.47
378	1733.41	1417.85	2048.97
379	1735.96	1421.45	2050.47
380	1738.5	1425.06	2051.95
381	1741.05	1428.66	2053.43
382	1743.58	1432.26	2054.9
383	1746.11	1435.86	2056.37
384	1748.64	1439.46	2057.82
385	1751.16	1443.05	2059.27
386	1753.68	1446.65	2060.71
387	1756.19	1450.25	2062.13
388	1758.7	1453.85	2063.56
389	1761.21	1457.44	2064.97
390	1763.71	1461.04	2066.37
391	1766.2	1464.64	2067.77
392	1768.7	1468.23	2069.16
393	1771.18	1471.83	2070.54
394	1773.67	1475.42	2071.91
395	1776.15	1479.02	2073.27
396	1778.62	1482.62	2074.62
397	1781.09	1486.21	2075.97
398	1783.56	1489.81	2077.31
399	1786.02	1493.4	2078.64
400	1788.48	1497	2079.96
401	1790.93	1500.6	2081.27
402	1793.38	1504.19	2082.57
403	1795.83	1507.79	2083.87
404	1798.27	1511.39	2085.15
405	1800.71	1514.98	2086.43
406	1803.14	1518.58	2087.7
407	1805.57	1522.18	2088.96
408	1807.99	1525.78	2090.21
409	1810.42	1529.38	2091.45
410	1812.83	1532.98	2092.68
411	1815.25	1536.58	2093.91
412	1817.66	1540.19	2095.12
413	1820.06	1543.79	2096.33
414	1822.46	1547.4	2097.53
415	1824.86	1551	2098.72
416	1827.25	1554.61	2099.9
417	1829.64	1558.22	2101.07
418	1832.03	1561.83	2102.23
419	1834.41	1565.44	2103.38
420	1836.79	1569.05	2104.53
421	1839.16	1572.67	2105.66
422	1841.54	1576.28	2106.79
423	1843.9	1579.9	2107.9
424	1846.27	1583.52	2109.01
425	1848.62	1587.14	2110.11
426	1850.98	1590.77	2111.19
427	1853.33	1594.39	2112.27
428	1855.68	1598.02	2113.34
429	1858.02	1601.65	2114.4
430	1860.36	1605.28	2115.45
431	1862.7	1608.92	2116.49
432	1865.03	1612.55	2117.51
433	1867.36	1616.2	2118.53
434	1869.69	1619.84	2119.54
435	1872.01	1623.48	2120.54
436	1874.33	1627.13	2121.53
437	1876.65	1630.78	2122.51
438	1878.96	1634.44	2123.48
439	1881.27	1638.1	2124.43
440	1883.57	1641.76	2125.38
441	1885.87	1645.42	2126.32
442	1888.17	1649.09	2127.24
443	1890.46	1652.77	2128.16
444	1892.75	1656.44	2129.06
445	1895.04	1660.12	2129.96
446	1897.32	1663.81	2130.84
447	1899.6	1667.5	2131.71
448	1901.88	1671.19	2132.57
449	1904.15	1674.89	2133.42
450	1906.42	1678.59	2134.25
451	1908.69	1682.3	2135.08
452	1910.95	1686.01	2135.89
453	1913.21	1689.73	2136.69
454	1915.47	1693.45	2137.48
455	1917.72	1697.18	2138.26
456	1919.97	1700.91	2139.02
457	1922.21	1704.65	2139.77
458	1924.46	1708.4	2140.51
459	1926.7	1712.15	2141.24
460	1928.93	1715.91	2141.95
461	1931.16	1719.68	2142.65
462	1933.39	1723.45	2143.34
463	1935.62	1727.23	2144.01
464	1937.84	1731.02	2144.67
465	1940.06	1734.81	2145.32
466	1942.28	1738.61	2145.95
467	1944.49	1742.42	2146.56
468	1946.7	1746.24	2147.16
469	1948.91	1750.07	2147.75
470	1951.11	1753.9	2148.32
471	1953.31	1757.75	2148.88
472	1955.51	1761.6	2149.42
473	1957.7	1765.47	2149.94
474	1959.9	1769.34	2150.45
475	1962.08	1773.23	2150.94
476	1964.27	1777.12	2151.41
477	1966.45	1781.03	2151.87
478	1968.63	1784.95	2152.31
479	1970.8	1788.88	2152.73
480	1972.98	1792.82	2153.13
481	1975.15	1796.77	2153.52
482	1977.31	1800.74	2153.88
483	1979.48	1804.73	2154.23
484	1981.64	1808.72	2154.55
485	1983.79	1812.73	2154.85
486	1985.95	1816.76	2155.14
487	1988.1	1820.8	2155.4
488	1990.25	1824.86	2155.64
489	1992.39	1828.94	2155.85
490	1994.54	1833.03	2156.04
491	1996.67	1837.14	2156.21
492	1998.81	1841.27	2156.35
493	2000.94	1845.42	2156.47
494	2003.08	1849.6	2156.56
495	2005.2	1853.79	2156.62
496	2007.33	1858.01	2156.65
497	2009.45	1862.25	2156.65
498	2011.57	1866.51	2156.62
499	2013.69	1870.81	2156.56
500	2015.8	1875.13	2156.47
501	2017.91	1879.47	2156.34
502	2020.02	1883.85	2156.18
503	2022.12	1888.26	2155.98
504	2024.22	1892.71	2155.74
505	2026.32	1897.19	2155.46
506	2028.42	1901.7	2155.13
507	2030.51	1906.26	2154.76
508	2032.6	1910.86	2154.35
509	2034.69	1915.51	2153.88
510	2036.78	1920.2	2153.36
511	2038.86	1924.94	2152.78
512	2040.94	1929.74	2152.14
513	2043.02	1934.6	2151.44
514	2045.09	1939.52	2150.66
515	2047.16	1944.51	2149.82
516	2049.23	1949.57	2148.89
517	2051.3	1954.72	2147.88
518	2053.36	1959.96	2146.77
519	2055.42	1965.29	2145.55
520	2057.48	1970.74	2144.22
521	2059.54	1976.31	2142.76
522	2061.59	1982.02	2141.16
523	2063.64	1987.89	2139.39
524	2065.69	1993.94	2137.44
525	2067.73	2000.2	2135.26
526	2069.78	2006.73	2132.82
527	2071.82	2013.57	2130.06
528	2073.85	2020.81	2126.9
529	2075.89	2028.58	2123.2
530	2077.92	2037.09	2118.75
531	2079.95	2046.77	2113.13
532	2081.98	2058.78	2105.17
533	2084	2084	2084

## Sheet: Fig1C - Island_Cont_SpAccCurve
continentstudies	continentrichness	continentsp1.lci	continentsp1.uci	islandstudies	islandrichness	islandsp1.lci	islandsp1.uci
1	13.2658	0	63.7513
2	26.0761	0	96.4077
3	38.501	0	123.439
4	50.5919	0	147.378
5	62.3872	0	169.239
6	73.9162	0	189.558
7	85.202	0	208.658
8	96.2629	0	226.757
9	107.114	0	244.008
10	117.768	0	260.526
11	128.236	0	276.399
12	138.527	0	291.697
13	148.649	0	306.477
14	158.61	0	320.785
15	168.418	2.17553	334.66
16	178.077	8.01731	348.138
17	187.595	13.9442	361.246
18	196.976	19.9415	374.01
19	206.225	25.9969	386.453
20	215.347	32.0998	398.594
21	224.346	38.2413	410.451
22	233.227	44.4137	422.04
23	241.993	50.6105	433.376
24	250.648	56.8259	444.471
25	259.196	63.0549	455.337
26	267.639	69.2934	465.985
27	275.982	75.5376	476.426
28	284.226	81.7841	486.669
29	292.376	88.0303	496.721
30	300.432	94.2735	506.591
31	308.399	100.512	516.287
32	316.279	106.743	525.815
33	324.074	112.965	535.182
34	331.785	119.177	544.393
35	339.417	125.378	553.455
36	346.969	131.567	562.372
37	354.445	137.741	571.149
38	361.847	143.902	579.792
39	369.176	150.047	588.305
40	376.434	156.177	596.691
41	383.622	162.29	604.955
42	390.743	168.386	613.1
43	397.798	174.465	621.13
44	404.788	180.527	629.049
45	411.715	186.57	636.859
46	418.58	192.596	644.564
47	425.385	198.603	652.167
48	432.131	204.592	659.67
49	438.818	210.562	667.075
50	445.45	216.513	674.386
51	452.026	222.446	681.605
52	458.547	228.359	688.735
53	465.015	234.254	695.776
54	471.431	240.131	702.732
55	477.796	245.988	709.604
56	484.111	251.827	716.395
57	490.376	257.646	723.106
58	496.594	263.448	729.74
59	502.764	269.23	736.297
60	508.887	274.995	742.779
61	514.964	280.74	749.189
62	520.997	286.468	755.527
63	526.986	292.177	761.795
64	532.931	297.869	767.994
65	538.834	303.542	774.127
66	544.695	309.198	780.193
67	550.515	314.836	786.195
68	556.295	320.456	792.134
69	562.035	326.059	798.01
70	567.735	331.645	803.825
71	573.397	337.214	809.581
72	579.022	342.766	815.277
73	584.609	348.301	820.916
74	590.159	353.82	826.498
75	595.673	359.322	832.024
76	601.151	364.808	837.495
77	606.595	370.278	842.912
78	612.004	375.731	848.276
79	617.378	381.169	853.587
80	622.72	386.592	858.848
81	628.028	391.999	864.057
82	633.303	397.39	869.217
83	638.547	402.767	874.327
84	643.759	408.128	879.389
85	648.939	413.475	884.404
86	654.089	418.806	889.371
87	659.208	424.124	894.293
88	664.298	429.427	899.168
89	669.357	434.716	903.999
90	674.388	439.991	908.785
91	679.389	445.252	913.527
92	684.363	450.499	918.226
93	689.308	455.733	922.882
94	694.225	460.953	927.497
95	699.115	466.161	932.069
96	703.978	471.355	936.601
97	708.814	476.536	941.092
98	713.624	481.705	945.543
99	718.407	486.861	949.954
100	723.165	492.005	954.326
101	727.898	497.136	958.66
102	732.605	502.256	962.955
103	737.288	507.363	967.212
104	741.945	512.459	971.432
105	746.579	517.543	975.615
106	751.189	522.615	979.762
107	755.774	527.677	983.872
108	760.337	532.727	987.947
109	764.876	537.766	991.986
110	769.392	542.794	995.99
111	773.885	547.812	999.959
112	778.356	552.819	1003.89
113	782.805	557.816	1007.79
114	787.232	562.803	1011.66
115	791.637	567.779	1015.49
116	796.02	572.746	1019.29
117	800.383	577.703	1023.06
118	804.724	582.65	1026.8
119	809.044	587.588	1030.5
120	813.344	592.517	1034.17
121	817.623	597.436	1037.81
122	821.882	602.347	1041.42
123	826.121	607.249	1044.99
124	830.34	612.142	1048.54
125	834.539	617.026	1052.05
126	838.72	621.903	1055.54
127	842.88	626.771	1058.99
128	847.022	631.631	1062.41
129	851.145	636.483	1065.81
130	855.249	641.328	1069.17
131	859.335	646.165	1072.51
132	863.402	650.995	1075.81
133	867.452	655.817	1079.09
134	871.483	660.633	1082.33
135	875.496	665.441	1085.55
136	879.492	670.243	1088.74
137	883.47	675.038	1091.9
138	887.431	679.827	1095.03
139	891.375	684.61	1098.14
140	895.301	689.386	1101.22
141	899.211	694.157	1104.27
142	903.104	698.922	1107.29
143	906.981	703.682	1110.28
144	910.841	708.436	1113.25
145	914.685	713.185	1116.18
146	918.512	717.929	1119.1
147	922.324	722.668	1121.98
148	926.119	727.402	1124.84
149	929.899	732.132	1127.67
150	933.664	736.858	1130.47
151	937.413	741.58	1133.25
152	941.146	746.298	1135.99
153	944.865	751.012	1138.72
154	948.568	755.722	1141.41
155	952.256	760.43	1144.08
156	955.93	765.134	1146.73
157	959.588	769.836	1149.34
158	963.233	774.534	1151.93
159	966.862	779.231	1154.49
160	970.478	783.925	1157.03
161	974.079	788.617	1159.54
162	977.666	793.307	1162.02
163	981.238	797.996	1164.48
164	984.797	802.683	1166.91
165	988.343	807.37	1169.32
166	991.874	812.055	1171.69
167	995.392	816.74	1174.04
168	998.896	821.425	1176.37
169	1002.39	826.11	1178.66
170	1005.87	830.795	1180.94
171	1009.33	835.48	1183.18
172	1012.78	840.167	1185.4
173	1016.22	844.854	1187.58
174	1019.65	849.543	1189.75
175	1023.06	854.234	1191.88
176	1026.46	858.926	1193.99
177	1029.85	863.621	1196.07
178	1033.22	868.319	1198.12
179	1036.58	873.02	1200.15
180	1039.93	877.724	1202.14
181	1043.27	882.432	1204.11
182	1046.6	887.145	1206.05
183	1049.91	891.862	1207.96
184	1053.21	896.584	1209.84
185	1056.5	901.312	1211.69
186	1059.78	906.045	1213.52
187	1063.05	910.786	1215.31
188	1066.3	915.533	1217.07
189	1069.54	920.287	1218.8
190	1072.78	925.05	1220.5
191	1076	929.821	1222.17
192	1079.21	934.602	1223.81
193	1082.4	939.392	1225.41
194	1085.59	944.193	1226.99
195	1088.77	949.005	1228.53
196	1091.93	953.829	1230.03
197	1095.08	958.665	1231.5
198	1098.23	963.515	1232.94
199	1101.36	968.38	1234.33
200	1104.48	973.26	1235.7
201	1107.59	978.156	1237.02
202	1110.69	983.07	1238.31
203	1113.78	988.002	1239.55
204	1116.86	992.954	1240.76
205	1119.92	997.927	1241.92
206	1122.98	1002.92	1243.04
207	1126.03	1007.94	1244.12
208	1129.07	1012.98	1245.15
209	1132.1	1018.06	1246.14
210	1135.11	1023.16	1247.07
211	1138.12	1028.29	1247.95
212	1141.12	1033.45	1248.78
213	1144.11	1038.65	1249.56
214	1147.08	1043.89	1250.27
215	1150.05	1049.17	1250.93
216	1153.01	1054.5	1251.52
217	1155.96	1059.87	1252.04
218	1158.9	1065.3	1252.49
219	1161.83	1070.79	1252.87
220	1164.75	1076.33	1253.16
221	1167.66	1081.95	1253.37
222	1170.56	1087.64	1253.48
223	1173.45	1093.42	1253.48
224	1176.34	1099.3	1253.38
225	1179.21	1105.27	1253.14
226	1182.07	1111.38	1252.77
227	1184.93	1117.61	1252.25
228	1187.78	1124.01	1251.54
229	1190.61	1130.6	1250.63
230	1193.44	1137.42	1249.47
231	1196.26	1144.51	1248.02
232	1199.07	1151.95	1246.19
233	1201.88	1159.87	1243.89
234	1204.67	1168.44	1240.9
235	1207.46	1178.05	1236.86
236	1210.23	1189.76	1230.71
237	1213	1213	1213
				1	6.08333	0	25.4691
				2	11.9583	0	38.8198
				3	17.6535	0	49.9327
				4	23.192	0	59.8075
				5	28.5927	0	68.8506
				6	33.8711	0	77.2791
				7	39.0399	0	85.2273
				8	44.1097	0	92.7854
				9	49.0894	0	100.018
				10	53.9865	1.00095	106.972
				11	58.8074	3.92911	113.686
				12	63.5576	6.92744	120.188
				13	68.2417	9.98185	126.502
				14	72.8639	13.0813	132.647
				15	77.4278	16.2169	138.639
				16	81.9366	19.3815	144.492
				17	86.3932	22.5693	150.217
				18	90.8	25.7753	155.825
				19	95.1593	28.9956	161.323
				20	99.4734	32.2267	166.72
				21	103.744	35.4659	172.022
				22	107.973	38.7106	177.235
				23	112.162	41.9588	182.364
				24	116.312	45.2088	187.414
				25	120.424	48.459	192.39
				26	124.501	51.7082	197.294
				27	128.543	54.9552	202.131
				28	132.552	58.199	206.904
				29	136.527	61.439	211.616
				30	140.471	64.6743	216.268
				31	144.385	67.9044	220.865
				32	148.268	71.1287	225.407
				33	152.122	74.3467	229.898
				34	155.948	77.5582	234.338
				35	159.747	80.7628	238.731
				36	163.518	83.9601	243.077
				37	167.264	87.15	247.378
				38	170.984	90.3323	251.636
				39	174.679	93.5067	255.851
				40	178.35	96.6732	260.026
				41	181.997	99.8317	264.162
				42	185.621	102.982	268.259
				43	189.222	106.124	272.319
				44	192.8	109.258	276.343
				45	196.357	112.384	280.331
				46	199.893	115.501	284.285
				47	203.408	118.61	288.205
				48	206.902	121.71	292.093
				49	210.376	124.803	295.949
				50	213.83	127.887	299.774
				51	217.265	130.962	303.569
				52	220.681	134.03	307.333
				53	224.079	137.089	311.069
				54	227.458	140.14	314.776
				55	230.819	143.183	318.455
				56	234.162	146.217	322.107
				57	237.488	149.244	325.733
				58	240.797	152.263	329.332
				59	244.089	155.273	332.905
				60	247.365	158.276	336.453
				61	250.624	161.271	339.977
				62	253.867	164.258	343.476
				63	257.094	167.238	346.951
				64	260.306	170.21	350.402
				65	263.502	173.174	353.831
				66	266.684	176.131	357.237
				67	269.85	179.08	360.62
				68	273.002	182.022	363.982
				69	276.139	184.956	367.322
				70	279.262	187.884	370.641
				71	282.371	190.804	373.939
				72	285.466	193.716	377.216
				73	288.547	196.622	380.473
				74	291.615	199.521	383.709
				75	294.67	202.413	386.927
				76	297.711	205.297	390.124
				77	300.739	208.175	393.303
				78	303.754	211.047	396.462
				79	306.757	213.911	399.603
				80	309.747	216.769	402.725
				81	312.725	219.62	405.83
				82	315.691	222.465	408.916
				83	318.644	225.303	411.985
				84	321.585	228.135	415.036
				85	324.515	230.961	418.07
				86	327.433	233.78	421.087
				87	330.34	236.593	424.086
				88	333.235	239.4	427.07
				89	336.119	242.2	430.037
				90	338.991	244.995	432.987
				91	341.853	247.784	435.922
				92	344.703	250.567	438.84
				93	347.543	253.344	441.743
				94	350.373	256.115	444.63
				95	353.191	258.88	447.502
				96	355.999	261.639	450.359
				97	358.797	264.393	453.201
				98	361.585	267.142	456.028
				99	364.362	269.885	458.84
				100	367.13	272.622	461.637
				101	369.887	275.354	464.42
				102	372.635	278.08	467.189
				103	375.372	280.802	469.943
				104	378.101	283.518	472.684
				105	380.819	286.228	475.411
				106	383.529	288.934	478.123
				107	386.229	291.634	480.823
				108	388.919	294.33	483.509
				109	391.601	297.02	486.181
				110	394.273	299.706	488.84
				111	396.936	302.386	491.486
				112	399.591	305.062	494.119
				113	402.236	307.733	496.739
				114	404.873	310.399	499.347
				115	407.501	313.061	501.941
				116	410.121	315.717	504.524
				117	412.731	318.37	507.093
				118	415.334	321.017	509.651
				119	417.928	323.661	512.196
				120	420.514	326.299	514.729
				121	423.092	328.934	517.249
				122	425.661	331.564	519.758
				123	428.222	334.19	522.255
				124	430.776	336.811	524.741
				125	433.321	339.428	527.214
				126	435.859	342.042	529.676
				127	438.389	344.651	532.127
				128	440.911	347.256	534.566
				129	443.425	349.857	536.993
				130	445.932	352.454	539.41
				131	448.431	355.047	541.815
				132	450.923	357.636	544.209
				133	453.407	360.222	546.592
				134	455.884	362.804	548.965
				135	458.354	365.382	551.326
				136	460.816	367.956	553.676
				137	463.272	370.527	556.016
				138	465.72	373.094	558.345
				139	468.161	375.658	560.664
				140	470.595	378.218	562.972
				141	473.022	380.775	565.27
				142	475.443	383.328	567.557
				143	477.856	385.878	569.834
				144	480.263	388.425	572.1
				145	482.663	390.969	574.357
				146	485.056	393.509	576.603
				147	487.443	396.046	578.839
				148	489.823	398.581	581.066
				149	492.197	401.112	583.282
				150	494.564	403.64	585.488
				151	496.925	406.165	587.685
				152	499.279	408.687	589.871
				153	501.627	411.207	592.048
				154	503.969	413.723	594.215
				155	506.305	416.237	596.373
				156	508.635	418.748	598.521
				157	510.958	421.257	600.659
				158	513.275	423.763	602.788
				159	515.587	426.266	604.907
				160	517.892	428.767	607.017
				161	520.191	431.265	609.118
				162	522.485	433.761	611.209
				163	524.773	436.255	613.291
				164	527.055	438.746	615.363
				165	529.331	441.235	617.426
				166	531.601	443.722	619.481
				167	533.866	446.207	621.526
				168	536.125	448.689	623.562
				169	538.379	451.17	625.588
				170	540.627	453.648	627.606
				171	542.87	456.125	629.615
				172	545.107	458.6	631.614
				173	547.339	461.072	633.605
				174	549.565	463.543	635.587
				175	551.786	466.012	637.56
				176	554.002	468.48	639.524
				177	556.212	470.946	641.479
				178	558.417	473.41	643.425
				179	560.618	475.873	645.362
				180	562.812	478.334	647.291
				181	565.002	480.794	649.211
				182	567.187	483.252	651.122
				183	569.367	485.71	653.024
				184	571.542	488.165	654.918
				185	573.711	490.62	656.802
				186	575.876	493.074	658.679
				187	578.036	495.526	660.546
				188	580.191	497.978	662.405
				189	582.341	500.428	664.255
				190	584.487	502.878	666.096
				191	586.628	505.327	667.929
				192	588.764	507.775	669.753
				193	590.895	510.222	671.568
				194	593.022	512.668	673.375
				195	595.144	515.114	675.173
				196	597.261	517.56	676.963
				197	599.374	520.005	678.743
				198	601.483	522.45	680.516
				199	603.587	524.894	682.279
				200	605.686	527.338	684.034
				201	607.781	529.782	685.78
				202	609.872	532.226	687.517
				203	611.958	534.67	689.246
				204	614.04	537.114	690.966
				205	616.118	539.558	692.677
				206	618.191	542.002	694.38
				207	620.26	544.447	696.073
				208	622.325	546.891	697.758
				209	624.386	549.337	699.434
				210	626.442	551.783	701.102
				211	628.494	554.229	702.76
				212	630.543	556.676	704.409
				213	632.587	559.124	706.05
				214	634.627	561.573	707.681
				215	636.663	564.023	709.303
				216	638.695	566.474	710.917
				217	640.723	568.926	712.521
				218	642.748	571.379	714.116
				219	644.768	573.834	715.702
				220	646.784	576.29	717.278
				221	648.797	578.748	718.846
				222	650.806	581.208	720.403
				223	652.811	583.669	721.952
				224	654.812	586.133	723.49
				225	656.809	588.598	725.02
				226	658.803	591.066	726.539
				227	660.792	593.536	728.049
				228	662.779	596.009	729.549
				229	664.761	598.484	731.039
				230	666.74	600.962	732.518
				231	668.715	603.443	733.988
				232	670.687	605.927	735.447
				233	672.655	608.414	736.896
				234	674.62	610.904	738.335
				235	676.581	613.399	739.762
				236	678.538	615.897	741.179
				237	680.492	618.399	742.586
				238	682.443	620.905	743.98
				239	684.39	623.416	745.364
				240	686.334	625.931	746.736
				241	688.274	628.451	748.097
				242	690.211	630.976	749.446
				243	692.144	633.506	750.782
				244	694.075	636.043	752.107
				245	696.002	638.585	753.419
				246	697.925	641.133	754.718
				247	699.846	643.687	756.004
				248	701.763	646.249	757.277
				249	703.677	648.818	758.536
				250	705.588	651.394	759.781
				251	707.495	653.978	761.012
				252	709.4	656.57	762.229
				253	711.301	659.172	763.43
				254	713.199	661.782	764.615
				255	715.094	664.403	765.785
				256	716.986	667.033	766.938
				257	718.875	669.675	768.074
				258	720.76	672.328	769.193
				259	722.643	674.993	770.293
				260	724.523	677.672	771.374
				261	726.4	680.364	772.435
				262	728.273	683.071	773.476
				263	730.144	685.793	774.495
				264	732.012	688.532	775.491
				265	733.877	691.289	776.464
				266	735.739	694.066	777.412
				267	737.598	696.862	778.334
				268	739.454	699.681	779.227
				269	741.308	702.524	780.091
				270	743.158	705.393	780.923
				271	745.006	708.29	781.721
				272	746.851	711.219	782.483
				273	748.693	714.181	783.204
				274	750.532	717.181	783.883
				275	752.369	720.223	784.514
				276	754.203	723.312	785.093
				277	756.034	726.455	785.612
				278	757.862	729.658	786.066
				279	759.688	732.931	786.444
				280	761.511	736.287	786.734
				281	763.331	739.742	786.92
				282	765.149	743.317	786.981
				283	766.964	747.045	786.883
				284	768.776	750.975	786.578
				285	770.586	755.188	785.984
				286	772.393	759.847	784.939
				287	774.198	765.386	783.01
				288	776	776	776

## Sheet: Fig1D - NAm_Aus_SpAccCurve
Australiastudies	Australiarichness	Australiasp1.lci	Australiasp1.uci	NAmericastudies	NAmericarichness	NAmericasp1.lci	NAmericasp1.uci
1	15.0233	0	117.412
2	29.4286	0	172.073
3	43.3181	0	215.522
4	56.7651	0	252.855
5	69.8229	0	286.103
6	82.5314	0	316.335
7	94.9215	0	344.202
8	107.017	0	370.136
9	118.838	0	394.445
10	130.401	0	417.356
11	141.72	0	439.045
12	152.807	0	459.652
13	163.674	0	479.289
14	174.329	0	498.05
15	184.783	0	516.014
16	195.042	0	533.248
17	205.116	0	549.808
18	215.011	0	565.747
19	224.734	0	581.106
20	234.291	0	595.927
21	243.688	0	610.243
22	252.931	0	624.085
23	262.024	0	637.482
24	270.974	0	650.46
25	279.784	0	663.04
26	288.459	0	675.245
27	297.004	0	687.094
28	305.422	0	698.604
29	313.717	0	709.792
30	321.894	0	720.673
31	329.954	0	731.261
32	337.903	0	741.569
33	345.743	0	751.609
34	353.476	0	761.393
35	361.107	0	770.93
36	368.637	0	780.232
37	376.07	0	789.306
38	383.408	0	798.163
39	390.654	0	806.809
40	397.809	0	815.253
41	404.876	0	823.503
42	411.858	0	831.564
43	418.756	0	839.443
44	425.572	3.99652	847.148
45	432.309	9.93532	854.682
46	438.967	15.8826	862.052
47	445.55	21.8366	869.264
48	452.059	27.7959	876.321
49	458.494	33.759	883.23
50	464.859	39.7246	889.994
51	471.154	45.6915	896.617
52	477.382	51.6587	903.105
53	483.543	57.625	909.46
54	489.638	63.5896	915.687
55	495.67	69.5515	921.788
56	501.639	75.5099	927.769
57	507.547	81.4642	933.63
58	513.395	87.4135	939.377
59	519.185	93.3573	945.012
60	524.916	99.2949	950.538
61	530.591	105.226	955.957
62	536.211	111.15	961.272
63	541.776	117.066	966.487
64	547.288	122.974	971.602
65	552.748	128.874	976.621
66	558.156	134.765	981.546
67	563.513	140.646	986.38
68	568.821	146.519	991.123
69	574.08	152.382	995.778
70	579.291	158.234	1000.35
71	584.456	164.077	1004.83
72	589.574	169.91	1009.24
73	594.646	175.731	1013.56
74	599.674	181.543	1017.81
75	604.658	187.343	1021.97
76	609.599	193.133	1026.07
77	614.498	198.911	1030.08
78	619.355	204.679	1034.03
79	624.17	210.435	1037.91
80	628.946	216.181	1041.71
81	633.681	221.915	1045.45
82	638.377	227.637	1049.12
83	643.035	233.349	1052.72
84	647.655	239.049	1056.26
85	652.238	244.738	1059.74
86	656.784	250.416	1063.15
87	661.294	256.082	1066.51
88	665.768	261.737	1069.8
89	670.207	267.381	1073.03
90	674.611	273.015	1076.21
91	678.981	278.637	1079.33
92	683.318	284.248	1082.39
93	687.622	289.848	1085.4
94	691.893	295.438	1088.35
95	696.132	301.016	1091.25
96	700.34	306.585	1094.1
97	704.516	312.142	1096.89
98	708.662	317.69	1099.63
99	712.777	323.227	1102.33
100	716.863	328.754	1104.97
101	720.919	334.272	1107.57
102	724.945	339.779	1110.11
103	728.944	345.277	1112.61
104	732.914	350.765	1115.06
105	736.856	356.244	1117.47
106	740.771	361.713	1119.83
107	744.658	367.174	1122.14
108	748.519	372.626	1124.41
109	752.353	378.069	1126.64
110	756.162	383.503	1128.82
111	759.945	388.93	1130.96
112	763.702	394.348	1133.06
113	767.434	399.758	1135.11
114	771.142	405.16	1137.12
115	774.825	410.555	1139.1
116	778.485	415.943	1141.03
117	782.12	421.323	1142.92
118	785.732	426.697	1144.77
119	789.321	432.064	1146.58
120	792.887	437.424	1148.35
121	796.431	442.779	1150.08
122	799.952	448.127	1151.78
123	803.451	453.47	1153.43
124	806.929	458.807	1155.05
125	810.385	464.139	1156.63
126	813.82	469.467	1158.17
127	817.234	474.789	1159.68
128	820.627	480.107	1161.15
129	824	485.421	1162.58
130	827.353	490.731	1163.97
131	830.686	496.038	1165.33
132	833.999	501.341	1166.66
133	837.293	506.642	1167.94
134	840.567	511.94	1169.19
135	843.823	517.235	1170.41
136	847.059	522.529	1171.59
137	850.278	527.821	1172.73
138	853.478	533.111	1173.84
139	856.659	538.401	1174.92
140	859.823	543.69	1175.96
141	862.969	548.979	1176.96
142	866.098	554.268	1177.93
143	869.21	559.558	1178.86
144	872.304	564.848	1179.76
145	875.381	570.14	1180.62
146	878.442	575.433	1181.45
147	881.486	580.729	1182.24
148	884.514	586.027	1183
149	887.526	591.329	1183.72
150	890.522	596.633	1184.41
151	893.502	601.942	1185.06
152	896.467	607.256	1185.68
153	899.416	612.574	1186.26
154	902.35	617.898	1186.8
155	905.268	623.228	1187.31
156	908.172	628.565	1187.78
157	911.061	633.909	1188.21
158	913.936	639.26	1188.61
159	916.796	644.62	1188.97
160	919.642	649.99	1189.29
161	922.474	655.369	1189.58
162	925.291	660.758	1189.82
163	928.095	666.159	1190.03
164	930.885	671.572	1190.2
165	933.662	676.997	1190.33
166	936.426	682.436	1190.41
167	939.176	687.89	1190.46
168	941.913	693.359	1190.47
169	944.637	698.844	1190.43
170	947.348	704.346	1190.35
171	950.047	709.867	1190.23
172	952.733	715.407	1190.06
173	955.406	720.968	1189.85
174	958.068	726.55	1189.59
175	960.717	732.155	1189.28
176	963.354	737.785	1188.92
177	965.979	743.441	1188.52
178	968.593	749.124	1188.06
179	971.195	754.835	1187.55
180	973.785	760.578	1186.99
181	976.364	766.353	1186.37
182	978.931	772.163	1185.7
183	981.488	778.009	1184.97
184	984.033	783.893	1184.17
185	986.567	789.82	1183.31
186	989.091	795.79	1182.39
187	991.603	801.806	1181.4
188	994.105	807.873	1180.34
189	996.597	813.993	1179.2
190	999.078	820.17	1177.99
191	1001.55	826.407	1176.69
192	1004.01	832.71	1175.31
193	1006.46	839.084	1173.84
194	1008.9	845.533	1172.27
195	1011.33	852.064	1170.6
196	1013.75	858.684	1168.82
197	1016.16	865.401	1166.92
198	1018.56	872.223	1164.9
199	1020.96	879.161	1162.75
200	1023.34	886.227	1160.45
201	1025.71	893.434	1157.99
202	1028.07	900.798	1155.35
203	1030.43	908.339	1152.52
204	1032.77	916.08	1149.47
205	1035.11	924.051	1146.17
206	1037.44	932.287	1142.59
207	1039.76	940.835	1138.68
208	1042.07	949.758	1134.38
209	1044.37	959.138	1129.6
210	1046.66	969.099	1124.22
211	1048.95	979.827	1118.06
212	1051.22	991.639	1110.8
213	1053.49	1005.16	1101.82
214	1055.75	1022.13	1089.37
215	1058	1058	1058
				1	7.8125	0	55.4498
				2	15.3999	0	81.7509
				3	22.7813	0	102.841
				4	29.973	0	121.076
				5	36.9891	0	137.391
				6	43.8417	0	152.28
				7	50.5411	0	166.045
				8	57.0965	0	178.888
				9	63.5162	0	190.951
				10	69.8073	0	202.343
				11	75.9764	0	213.146
				12	82.0291	0	223.426
				13	87.9709	0	233.236
				14	93.8065	0	242.621
				15	99.5405	0	251.618
				16	105.177	0	260.259
				17	110.72	0	268.572
				18	116.172	0	276.58
				19	121.537	0	284.305
				20	126.819	0	291.764
				21	132.02	0	298.975
				22	137.142	0	305.953
				23	142.189	0	312.71
				24	147.163	0	319.259
				25	152.065	0	325.61
				26	156.9	0	331.775
				27	161.667	0	337.762
				28	166.37	0	343.579
				29	171.01	0	349.235
				30	175.589	0	354.737
				31	180.109	0.127398	360.09
				32	184.571	3.83949	365.303
				33	188.977	7.57508	370.379
				34	193.329	11.3318	375.326
				35	197.627	15.1073	380.147
				36	201.874	18.8997	384.848
				37	206.07	22.7073	389.432
				38	210.217	26.5282	393.905
				39	214.315	30.361	398.27
				40	218.367	34.2043	402.53
				41	222.374	38.0569	406.69
				42	226.335	41.9177	410.752
				43	230.253	45.7855	414.72
				44	234.128	49.6595	418.597
				45	237.962	53.5387	422.384
				46	241.754	57.4224	426.086
				47	245.507	61.3098	429.704
				48	249.221	65.2003	433.241
				49	252.896	69.0934	436.7
				50	256.535	72.9883	440.081
				51	260.136	76.8847	443.388
				52	263.702	80.7822	446.622
				53	267.233	84.6803	449.785
				54	270.729	88.5786	452.88
				55	274.192	92.4769	455.907
				56	277.621	96.3748	458.868
				57	281.018	100.272	461.765
				58	284.384	104.169	464.599
				59	287.718	108.064	467.372
				60	291.022	111.959	470.085
				61	294.295	115.852	472.739
				62	297.54	119.744	475.336
				63	300.755	123.634	477.876
				64	303.942	127.523	480.361
				65	307.101	131.41	482.793
				66	310.233	135.295	485.171
				67	313.338	139.179	487.497
				68	316.417	143.062	489.772
				69	319.47	146.943	491.997
				70	322.497	150.822	494.173
				71	325.5	154.7	496.3
				72	328.478	158.577	498.379
				73	331.432	162.453	500.411
				74	334.362	166.327	502.397
				75	337.269	170.201	504.337
				76	340.153	174.073	506.232
				77	343.014	177.946	508.083
				78	345.854	181.817	509.89
				79	348.671	185.689	511.654
				80	351.467	189.56	513.375
				81	354.242	193.431	515.053
				82	356.997	197.303	516.69
				83	359.731	201.176	518.286
				84	362.445	205.049	519.84
				85	365.139	208.924	521.354
				86	367.814	212.8	522.827
				87	370.47	216.679	524.261
				88	373.107	220.559	525.655
				89	375.725	224.442	527.009
				90	378.326	228.327	528.324
				91	380.908	232.216	529.6
				92	383.473	236.109	530.837
				93	386.02	240.006	532.035
				94	388.551	243.907	533.195
				95	391.064	247.813	534.315
				96	393.561	251.725	535.398
				97	396.042	255.643	536.441
				98	398.507	259.567	537.446
				99	400.955	263.499	538.412
				100	403.389	267.438	539.34
				101	405.807	271.385	540.228
				102	408.209	275.342	541.077
				103	410.597	279.309	541.886
				104	412.971	283.285	542.656
				105	415.329	287.274	543.385
				106	417.674	291.274	544.074
				107	420.005	295.287	544.722
				108	422.321	299.314	545.329
				109	424.625	303.356	545.893
				110	426.914	307.414	546.414
				111	429.191	311.489	546.892
				112	431.454	315.583	547.326
				113	433.705	319.696	547.714
				114	435.943	323.831	548.055
				115	438.169	327.988	548.35
				116	440.382	332.169	548.595
				117	442.583	336.376	548.79
				118	444.772	340.611	548.933
				119	446.95	344.877	549.022
				120	449.115	349.175	549.056
				121	451.27	353.508	549.032
				122	453.413	357.878	548.947
				123	455.545	362.29	548.8
				124	457.666	366.746	548.585
				125	459.776	371.251	548.301
				126	461.875	375.809	547.942
				127	463.964	380.425	547.504
				128	466.043	385.105	546.982
				129	468.112	389.855	546.368
				130	470.17	394.683	545.656
				131	472.218	399.6	544.837
				132	474.257	404.615	543.899
				133	476.286	409.742	542.83
				134	478.305	414.997	541.613
				135	480.315	420.401	540.228
				136	482.315	425.981	538.65
				137	484.307	431.771	536.842
				138	486.289	437.819	534.759
				139	488.263	444.195	532.33
				140	490.227	451.004	529.451
				141	492.183	458.425	525.941
				142	494.131	466.815	521.446
				143	496.069	477.191	514.948
				144	498	498	498

## Sheet: Fig2A - SppByClass_donut
Class	n	fract	label
Birds	981	0.4707	Birds_x000D_ 47.07%
Reptiles	463	0.2222	Reptiles_x000D_ 22.22%
Mammals	431	0.2068	Mammals_x000D_ 20.68%
Insects	119	0.0571	Insects_x000D_ 5.71%
Amphibians	57	0.0274	Amphibians_x000D_ 2.74%
Other	33	0.0158	Other_x000D_ 1.58%

## Sheet: Fig2B - SppByClassandCont
Cont	Class	n	fract	percent	perc_label
Africa	Amphibians	3	0.0175439	1.75	0.0175
Africa	Birds	78	0.45614	45.61	0.4561
Africa	Insects	29	0.169591	16.96	0.1696
Africa	Mammals	21	0.122807	12.28	0.1228
Africa	Other	6	0.0350877	3.51	0.0351
Africa	Reptiles	34	0.19883	19.88	0.1988
Antarctica	Amphibians	NA	NA	NA	NA%
Antarctica	Birds	17	0.85	85	0.85
Antarctica	Insects	NA	NA	NA	NA%
Antarctica	Mammals	3	0.15	15	0.15
Antarctica	Other	NA	NA	NA	NA%
Antarctica	Reptiles	NA	NA	NA	NA%
Asia	Amphibians	3	0.0212766	2.13	0.0213
Asia	Birds	59	0.41844	41.84	0.4184
Asia	Insects	13	0.0921986	9.22	0.0922
Asia	Mammals	31	0.219858	21.99	0.2199
Asia	Other	2	0.0141844	1.42	0.0142
Asia	Reptiles	33	0.234043	23.4	0.234
Australia	Amphibians	30	0.0283554	2.84	0.0284
Australia	Birds	456	0.431002	43.1	0.431
Australia	Insects	55	0.0519849	5.2	0.052
Australia	Mammals	196	0.185255	18.53	0.1853
Australia	Other	17	0.0160681	1.61	0.0161
Australia	Reptiles	304	0.287335	28.73	0.2873
Europe	Amphibians	12	0.0410959	4.11	0.0411
Europe	Birds	164	0.561644	56.16	0.5616
Europe	Insects	9	0.0308219	3.08	0.0308
Europe	Mammals	73	0.25	25	0.25
Europe	Other	2	0.00684932	0.68	0.0068
Europe	Reptiles	32	0.109589	10.96	0.1096
N. America	Amphibians	9	0.0180723	1.81	0.0181
N. America	Birds	294	0.590361	59.04	0.5904
N. America	Insects	13	0.0261044	2.61	0.0261
N. America	Mammals	117	0.23494	23.49	0.2349
N. America	Other	4	0.00803213	0.8	0.008
N. America	Reptiles	61	0.12249	12.25	0.1225
S. America	Amphibians	NA	NA	NA	NA%
S. America	Birds	45	0.505618	50.56	0.5056
S. America	Insects	1	0.011236	1.12	0.0112
S. America	Mammals	31	0.348315	34.83	0.3483
S. America	Other	6	0.0674157	6.74	0.0674
S. America	Reptiles	6	0.0674157	6.74	0.0674

## Sheet: Fig3A - SppByIUCN_donut
IUCN	n	fract	IUCN_label	perc_label
EX	8	0.0038	Extinct	EX_x000D_ 0.38%
EW	3	0.0014	Extinct in the Wild	EW_x000D_ 0.14%
CR	46	0.0221	Critically Endangered	CR_x000D_ 2.21%
EN	74	0.0355	Endangered	EN_x000D_ 3.55%
VU	105	0.0504	Vulnerable	VU_x000D_ 5.04%
NT	111	0.0533	Near Threatened	NT_x000D_ 5.33%
LC	1570	0.7534	Least Concern	LC_x000D_ 75.34%
DD	5	0.0024	Data Deficient	DD_x000D_ 0.24%
NE	155	0.0744	Not Evaluated	NE_x000D_ 7.44%
NA	7	0.0034	Not Applicable	NA_x000D_ 0.34%

## Sheet: Fig3B - SppByIUCNandContinent
Cont	IUCN_label	n	fract	percent	perc_label
Africa	Critically Endangered	5	0.0292398	2.92	0.0292
Africa	Data Deficient	1	0.00584795	0.58	0.0058
Africa	Endangered	11	0.0643275	6.43	0.0643
Africa	Extinct	NA	NA	NA	NA%
Africa	Extinct in the Wild	NA	NA	NA	NA%
Africa	Least Concern	106	0.619883	61.99	0.6199
Africa	Near Threatened	11	0.0643275	6.43	0.0643
Africa	Not Applicable	NA	NA	NA	NA%
Africa	Not Evaluated	30	0.175439	17.54	0.1754
Africa	Vulnerable	7	0.0409357	4.09	0.0409
Antarctica	Critically Endangered	NA	NA	NA	NA%
Antarctica	Data Deficient	NA	NA	NA	NA%
Antarctica	Endangered	2	0.1	10	0.1
Antarctica	Extinct	NA	NA	NA	NA%
Antarctica	Extinct in the Wild	NA	NA	NA	NA%
Antarctica	Least Concern	13	0.65	65	0.65
Antarctica	Near Threatened	NA	NA	NA	NA%
Antarctica	Not Applicable	1	0.05	5	0.05
Antarctica	Not Evaluated	NA	NA	NA	NA%
Antarctica	Vulnerable	4	0.2	20	0.2
Asia	Critically Endangered	3	0.0212766	2.13	0.0213
Asia	Data Deficient	1	0.0070922	0.71	0.0071
Asia	Endangered	6	0.0425532	4.26	0.0426
Asia	Extinct	NA	NA	NA	NA%
Asia	Extinct in the Wild	NA	NA	NA	NA%
Asia	Least Concern	106	0.751773	75.18	0.7518
Asia	Near Threatened	5	0.035461	3.55	0.0355
Asia	Not Applicable	NA	NA	NA	NA%
Asia	Not Evaluated	15	0.106383	10.64	0.1064
Asia	Vulnerable	5	0.035461	3.55	0.0355
Australia	Critically Endangered	19	0.0179584	1.8	0.018
Australia	Data Deficient	2	0.00189036	0.19	0.0019
Australia	Endangered	40	0.0378072	3.78	0.0378
Australia	Extinct	7	0.00661626	0.66	0.0066
Australia	Extinct in the Wild	1	0.00094518	0.09	0.0009
Australia	Least Concern	790	0.746692	74.67	0.7467
Australia	Near Threatened	53	0.0500945	5.01	0.0501
Australia	Not Applicable	6	0.00567108	0.57	0.0057
Australia	Not Evaluated	80	0.0756144	7.56	0.0756
Australia	Vulnerable	60	0.0567108	5.67	0.0567
Europe	Critically Endangered	1	0.00342466	0.34	0.0034
Europe	Data Deficient	1	0.00342466	0.34	0.0034
Europe	Endangered	3	0.010274	1.03	0.0103
Europe	Extinct	NA	NA	NA	NA%
Europe	Extinct in the Wild	NA	NA	NA	NA%
Europe	Least Concern	252	0.863014	86.3	0.863
Europe	Near Threatened	15	0.0513699	5.14	0.0514
Europe	Not Applicable	2	0.00684932	0.68	0.0068
Europe	Not Evaluated	9	0.0308219	3.08	0.0308
Europe	Vulnerable	9	0.0308219	3.08	0.0308
N. America	Critically Endangered	16	0.0321285	3.21	0.0321
N. America	Data Deficient	NA	NA	NA	NA%
N. America	Endangered	15	0.0301205	3.01	0.0301
N. America	Extinct	1	0.00200803	0.2	0.002
N. America	Extinct in the Wild	2	0.00401606	0.4	0.004
N. America	Least Concern	398	0.799197	79.92	0.7992
N. America	Near Threatened	27	0.0542169	5.42	0.0542
N. America	Not Applicable	2	0.00401606	0.4	0.004
N. America	Not Evaluated	15	0.0301205	3.01	0.0301
N. America	Vulnerable	22	0.0441767	4.42	0.0442
S. America	Critically Endangered	3	0.0337079	3.37	0.0337
S. America	Data Deficient	NA	NA	NA	NA%
S. America	Endangered	3	0.0337079	3.37	0.0337
S. America	Extinct	NA	NA	NA	NA%
S. America	Extinct in the Wild	NA	NA	NA	NA%
S. America	Least Concern	62	0.696629	69.66	0.6966
S. America	Near Threatened	6	0.0674157	6.74	0.0674
S. America	Not Applicable	NA	NA	NA	NA%
S. America	Not Evaluated	7	0.0786517	7.87	0.0787
S. America	Vulnerable	8	0.0898876	8.99	0.0899

## Sheet: Fig4 - BodyMassData
SpeciesName	Mass_grams	Class	DataSet
Abavorana luctuosa	28.1	Amphibians	Alldata
Acris blanchardi	3.8	Amphibians	Alldata
Acris crepitans	1.69	Amphibians	Alldata
Adelotus brevis	5.42	Amphibians	Alldata
Adenomera andreae	31	Amphibians	Alldata
Adenomera hylaedactyla	31	Amphibians	Alldata
Adenomera marmorata	31	Amphibians	Alldata
Afrixalus fulvovittatus	1.25	Amphibians	Alldata
Agalychnis annae	74	Amphibians	Alldata
Agalychnis callidryas	12	Amphibians	Alldata
Agalychnis dacnicolor	71	Amphibians	Alldata
Agalychnis moreletii	31	Amphibians	Alldata
Agalychnis saltator	47	Amphibians	Alldata
Agalychnis spurrelli	70	Amphibians	Alldata
Allobates femoralis	4.1	Amphibians	Alldata
Allobates trilineatus	0.54	Amphibians	Alldata
Allophryne ruthveni	31	Amphibians	Alldata
Alytes cisternasii	6.1	Amphibians	Alldata
Alytes muletensis	2.31	Amphibians	Alldata
Alytes obstetricans	13.4	Amphibians	Alldata
Ambystoma californiense	79	Amphibians	Alldata
Ambystoma jeffersonianum	17.2	Amphibians	Alldata
Ambystoma maculatum	24	Amphibians	Alldata
Ambystoma mavortium	5	Amphibians	Alldata
Ambystoma talpoideum	5.93	Amphibians	Alldata
Ambystoma texanum	10.98	Amphibians	Alldata
Ameerega bilinguis	1.15	Amphibians	Alldata
Ameerega hahneli	0.58	Amphibians	Alldata
Amolops mantzorum	36	Amphibians	Alldata
Amphiuma means	199	Amphibians	Alldata
Anaxyrus americanus	118.7	Amphibians	Alldata
Anaxyrus baxteri	56	Amphibians	Alldata
Anaxyrus californicus	20.6	Amphibians	Alldata
Anaxyrus cognatus	25	Amphibians	Alldata
Anaxyrus exsul	52	Amphibians	Alldata
Anaxyrus fowleri	34.9	Amphibians	Alldata
Anaxyrus kelloggi	40	Amphibians	Alldata
Anaxyrus mexicanus	70	Amphibians	Alldata
Anaxyrus microscaphus	74	Amphibians	Alldata
Anaxyrus punctatus	60	Amphibians	Alldata
Anaxyrus terrestris	33.25	Amphibians	Alldata
Anaxyrus woodhousii	16.4	Amphibians	Alldata
Andrias davidianus	4100	Amphibians	Alldata
Andrias japonicus	26000	Amphibians	Alldata
Aneides aeneus	3.89	Amphibians	Alldata
Aparasphenodon arapapa	5.5	Amphibians	Alldata
Aparasphenodon brunoi	18.97	Amphibians	Alldata
Aplastodiscus arildae	2.58	Amphibians	Alldata
Aplastodiscus leucopygius	4.4	Amphibians	Alldata
Arenophryne rotunda	8	Amphibians	Alldata
Argenteohyla siemersi	44	Amphibians	Alldata
Arthroleptis poecilonotus	2.69	Amphibians	Alldata
Assa darlingtoni	0.39	Amphibians	Alldata
Atelopus zeteki	15	Amphibians	Alldata
Babina pleuraden	13.3	Amphibians	Alldata
Barygenys exsul	4.8	Amphibians	Alldata
Batrachoseps attenuatus	1.8	Amphibians	Alldata
Batrachuperus tibetanus	32.6	Amphibians	Alldata
Boehmantis microtympanum	98.1	Amphibians	Alldata
Bokermannohyla ibitiguara	7.8	Amphibians	Alldata
Bokermannohyla nanuzae	7.8	Amphibians	Alldata
Bombina bombina	5.9	Amphibians	Alldata
Bombina orientalis	13.1	Amphibians	Alldata
Bombina variegata	6.77	Amphibians	Alldata
Boophis microtympanum	13.9	Amphibians	Alldata
Boophis tsilomaro	16.5	Amphibians	Alldata
Boulengerula boulengeri	4.7	Amphibians	Alldata
Boulengerula fischeri	4.8	Amphibians	Alldata
Brachycephalus didactylus	15	Amphibians	Alldata
Brachycephalus ephippium	15	Amphibians	Alldata
Brachycephalus hermogenesi	15	Amphibians	Alldata
Brachycephalus nodoterga	12	Amphibians	Alldata
Brachycephalus pernix	12.15	Amphibians	Alldata
Brachycephalus vertebralis	12	Amphibians	Alldata
Breviceps bagginsi	4.9	Amphibians	Alldata
Breviceps sopranus	2.27	Amphibians	Alldata
Buergeria buergeri	19.8	Amphibians	Alldata
Buergeria japonica	1.8	Amphibians	Alldata
Bufo andrewsi	116.2	Amphibians	Alldata
Bufo bufo	164.75	Amphibians	Alldata
Bufo japonicus	415	Amphibians	Alldata
Bufo stejnegeri	20.5	Amphibians	Alldata
Bufotes viridis	75	Amphibians	Alldata
Callimedusa tomopterna	9.8	Amphibians	Alldata
Calotriton asper	7.1	Amphibians	Alldata
Ceratophrys cornuta	130	Amphibians	Alldata
Chalcorana chalconota	35.5	Amphibians	Alldata
Chiasmocleis bassleri	3.87	Amphibians	Alldata
Chiasmocleis carvalhoi	0.16	Amphibians	Alldata
Chioglossa lusitanica	4.2	Amphibians	Alldata
Chiromantis xerampelina	13.4	Amphibians	Alldata
Conraua goliath	3250	Amphibians	Alldata
Corythomantis greeningi	43	Amphibians	Alldata
Craugastor fitzingeri	11	Amphibians	Alldata
Craugastor laticeps	80	Amphibians	Alldata
Craugastor rugulosus	75	Amphibians	Alldata
Crinia bilingua	0.29	Amphibians	Alldata
Crinia deserticola	0.37	Amphibians	Alldata
Crinia georgiana	3.08	Amphibians	Alldata
Crinia glauerti	0.3	Amphibians	Alldata
Crinia insignifera	0.32	Amphibians	Alldata
Crinia parinsignifera	0.66	Amphibians	Alldata
Crinia pseudinsignifera	0.67	Amphibians	Alldata
Crinia remota	0.5	Amphibians	Alldata
Crinia riparia	0.46	Amphibians	Alldata
Crinia signifera	1.9	Amphibians	Alldata
Crinia sloanei	0.47	Amphibians	Alldata
Crinia subinsignifera	0.45	Amphibians	Alldata
Crinia tasmaniensis	0.62	Amphibians	Alldata
Crinia tinnula	0.31	Amphibians	Alldata
Crossodactylus aeneus	3	Amphibians	Alldata
Crossodactylus schmidti	4.1	Amphibians	Alldata
Cryptobranchus alleganiensis	365	Amphibians	Alldata
Cycloramphus faustoi	10.1	Amphibians	Alldata
Cynops pyrrhogaster	6.7	Amphibians	Alldata
Dendropsophus bipunctatus	1	Amphibians	Alldata
Dendropsophus leucophyllatus	7.5	Amphibians	Alldata
Dendropsophus microcephalus	28	Amphibians	Alldata
Dendropsophus nanus	0.7	Amphibians	Alldata
Dendropsophus phlebodes	29	Amphibians	Alldata
Dendropsophus robertmertensi	29	Amphibians	Alldata
Dendropsophus sartori	28	Amphibians	Alldata
Dendropsophus werneri	0.4	Amphibians	Alldata
Desmognathus monticola	8.2	Amphibians	Alldata
Desmognathus ochrophaeus	0.6	Amphibians	Alldata
Desmognathus ocoee	1.4	Amphibians	Alldata
Desmognathus quadramaculatus	28.7	Amphibians	Alldata
Diaglena spatulata	100	Amphibians	Alldata
Discoglossus galganoi	21.8	Amphibians	Alldata
Discoglossus pictus	22.05	Amphibians	Alldata
Dryophytes chrysoscelis	11.2	Amphibians	Alldata
Dryophytes cinereus	10.82	Amphibians	Alldata
Dryophytes japonicus	4.1	Amphibians	Alldata
Dryophytes squirellus	2.88	Amphibians	Alldata
Dryophytes versicolor	7.2	Amphibians	Alldata
Duttaphrynus melanostictus	122.3	Amphibians	Alldata
Dyscophus antongilii	105	Amphibians	Alldata
Dyscophus guineti	145.6	Amphibians	Alldata
Edalorhina perezi	4.63	Amphibians	Alldata
Elachistocleis bicolor	3.6	Amphibians	Alldata
Elachistocleis cesarii	8.5	Amphibians	Alldata
Elachistocleis surinamensis	48	Amphibians	Alldata
Elachistocleis surumu	40	Amphibians	Alldata
Eleutherodactylus corona	0.53	Amphibians	Alldata
Eleutherodactylus cubanus	0.18	Amphibians	Alldata
Eleutherodactylus cuneatus	1.95	Amphibians	Alldata
Eleutherodactylus dolomedes	0.92	Amphibians	Alldata
Eleutherodactylus guantanamera	2.1	Amphibians	Alldata
Eleutherodactylus guttilatus	2	Amphibians	Alldata
Eleutherodactylus johnstonei	24	Amphibians	Alldata
Eleutherodactylus leprus	29	Amphibians	Alldata
Eleutherodactylus mariposa	3	Amphibians	Alldata
Eleutherodactylus melacara	2	Amphibians	Alldata
Eleutherodactylus parapelates	9.4	Amphibians	Alldata
Engystomops petersi	5.44	Amphibians	Alldata
Ensatina eschscholtzii	61	Amphibians	Alldata
Epidalea calamita	62.7	Amphibians	Alldata
Euparkerella brasiliensis	0.5	Amphibians	Alldata
Euparkerella cochranae	0.4	Amphibians	Alldata
Euphlyctis hexadactylus	300	Amphibians	Alldata
Euproctus montanus	2.5	Amphibians	Alldata
Euproctus platycephalus	5.1	Amphibians	Alldata
Fejervarya limnocharis	7	Amphibians	Alldata
Flectonotus fitzgeraldi	25	Amphibians	Alldata
Flectonotus pygmaeus	1.7	Amphibians	Alldata
Gastrophryne carolinensis	2.59	Amphibians	Alldata
Gastrophryne olivacea	4	Amphibians	Alldata
Gegeneophis ramaswamii	12	Amphibians	Alldata
Geocrinia alba	0.65	Amphibians	Alldata
Geocrinia laevis	0.92	Amphibians	Alldata
Geocrinia leai	0.66	Amphibians	Alldata
Geocrinia lutea	0.47	Amphibians	Alldata
Geocrinia rosea	0.57	Amphibians	Alldata
Geocrinia victoriana	1.57	Amphibians	Alldata
Geocrinia vitellina	0.69	Amphibians	Alldata
Glandirana rugosa	18.2	Amphibians	Alldata
Guibemantis bicalcaratus	1.2	Amphibians	Alldata
Guibemantis punctatus	1.2	Amphibians	Alldata
Haddadus binotatus	3.9	Amphibians	Alldata
Hamptophryne boliviana	6.1	Amphibians	Alldata
Heleioporus albopunctatus	27.17	Amphibians	Alldata
Heleioporus australiacus	56.59	Amphibians	Alldata
Heleioporus eyrei	10.91	Amphibians	Alldata
Heleioporus inornatus	18.07	Amphibians	Alldata
Heleioporus psammophilus	8.26	Amphibians	Alldata
Hemisus marmoratus	6.3	Amphibians	Alldata
Hoplobatrachus occipitalis	48.1	Amphibians	Alldata
Hoplobatrachus tigerinus	600	Amphibians	Alldata
Hyla annectans	6.5	Amphibians	Alldata
Hyla intermedia	6.27	Amphibians	Alldata
Hyla meridionalis	3.11	Amphibians	Alldata
Hyla sarda	4	Amphibians	Alldata
Hyla savignyi	9.5	Amphibians	Alldata
Hylarana taipehensis	6.8	Amphibians	Alldata
Hynobius dunni	23	Amphibians	Alldata
Hynobius kimurae	14.9	Amphibians	Alldata
Hynobius leechii	7.7	Amphibians	Alldata
Hynobius nebulosus	4.4	Amphibians	Alldata
Hynobius quelpaertensis	7.3	Amphibians	Alldata
Hynobius tokyoensis	7.9	Amphibians	Alldata
Hynobius yangi	4.8	Amphibians	Alldata
Hyperolius nasutus	0.6	Amphibians	Alldata
Hyperolius nitidulus	2.4	Amphibians	Alldata
Hypodactylus nigrovittatus	1.27	Amphibians	Alldata
Hypsiboas atlanticus	3.9	Amphibians	Alldata
Hypsiboas crepitans	62	Amphibians	Alldata
Hypsiboas faber	95	Amphibians	Alldata
Hypsiboas fasciatus	6.8	Amphibians	Alldata
Hypsiboas leptolineatus	2	Amphibians	Alldata
Hypsiboas prasinus	5	Amphibians	Alldata
Hypsiboas raniceps	22.5	Amphibians	Alldata
Hypsiboas rosenbergi	93	Amphibians	Alldata
Hypsiboas rufitelus	55	Amphibians	Alldata
Ichthyophis bannanicus	52.7	Amphibians	Alldata
Ichthyophis kohtaoensis	99.5	Amphibians	Alldata
Ichthyosaura alpestris	3.9	Amphibians	Alldata
Incilius alvarius	237.7	Amphibians	Alldata
Incilius nebulifer	46.64	Amphibians	Alldata
Incilius valliceps	60	Amphibians	Alldata
Ischnocnema guentheri	1.1	Amphibians	Alldata
Ischnocnema octavioi	1.3	Amphibians	Alldata
Ischnocnema parva	19	Amphibians	Alldata
Isthmohyla calypsa	3.6	Amphibians	Alldata
Isthmohyla pseudopuma	48	Amphibians	Alldata
Laotriton laoensis	45	Amphibians	Alldata
Lechriodus fletcheri	7.78	Amphibians	Alldata
Leiopelma hamiltoni	8	Amphibians	Alldata
Leptobrachium boringii	52	Amphibians	Alldata
Leptodactylus bolivianus	142	Amphibians	Alldata
Leptodactylus chaquensis	63	Amphibians	Alldata
Leptodactylus didymus	16.5	Amphibians	Alldata
Leptodactylus fuscus	50	Amphibians	Alldata
Leptodactylus knudseni	220	Amphibians	Alldata
Leptodactylus labyrinthicus	561	Amphibians	Alldata
Leptodactylus latrans	137.2	Amphibians	Alldata
Leptodactylus leptodactyloides	9.5	Amphibians	Alldata
Leptodactylus mystacinus	15.3	Amphibians	Alldata
Leptodactylus natalensis	10	Amphibians	Alldata
Leptodactylus notoaktites	10.7	Amphibians	Alldata
Leptodactylus pentadactylus	415	Amphibians	Alldata
Leptodactylus petersii	4.2	Amphibians	Alldata
Leptodactylus podicipinus	8.1	Amphibians	Alldata
Leptodactylus rhodonotus	55	Amphibians	Alldata
Leptodactylus syphax	60	Amphibians	Alldata
Leptodactylus troglodytes	11	Amphibians	Alldata
Leptodactylus vastus	1000	Amphibians	Alldata
Leptopelis natalensis	4.7	Amphibians	Alldata
Limnodynastes convexiusculus	9.96	Amphibians	Alldata
Limnodynastes dorsalis	18.97	Amphibians	Alldata
Limnodynastes dumerilii	15.31	Amphibians	Alldata
Limnodynastes fletcheri	11.34	Amphibians	Alldata
Limnodynastes interioris	36.45	Amphibians	Alldata
Limnodynastes peronii	12.17	Amphibians	Alldata
Limnodynastes Salmini	20.84	Amphibians	Alldata
Limnodynastes tasmaniensis	3.37	Amphibians	Alldata
Limnodynastes terraereginae	22.07	Amphibians	Alldata
Limnonectes arathooni	2.9	Amphibians	Alldata
Limnonectes grunniens	620	Amphibians	Alldata
Limnonectes kuhlii	22.5	Amphibians	Alldata
Lissotriton boscai	1.77	Amphibians	Alldata
Lissotriton helveticus	1.8	Amphibians	Alldata
Lissotriton italicus	0.98	Amphibians	Alldata
Lissotriton montandoni	2.6	Amphibians	Alldata
Lissotriton vulgaris	3.1	Amphibians	Alldata
Lithobates capito	151	Amphibians	Alldata
Lithobates catesbeianus	467.8	Amphibians	Alldata
Lithobates chiricahuensis	137.3	Amphibians	Alldata
Lithobates clamitans	47.9	Amphibians	Alldata
Lithobates maculatus	113	Amphibians	Alldata
Lithobates okaloosae	13.8	Amphibians	Alldata
Lithobates palmipes	101	Amphibians	Alldata
Lithobates pipiens	39.2	Amphibians	Alldata
Lithobates septentrionalis	25.9	Amphibians	Alldata
Lithobates sphenocephalus	65.7	Amphibians	Alldata
Lithobates sylvaticus	17.6	Amphibians	Alldata
Lithobates vaillanti	125	Amphibians	Alldata
Lithodytes lineatus	12.5	Amphibians	Alldata
Litoria adelaidensis	3.07	Amphibians	Alldata
Litoria alboguttata	11.31	Amphibians	Alldata
Litoria aurea	50	Amphibians	Alldata
Litoria australis	25.42	Amphibians	Alldata
Litoria bicolor	0.8	Amphibians	Alldata
Litoria brevipalmata	3.4	Amphibians	Alldata
Litoria brevipes	7.07	Amphibians	Alldata
Litoria caerulea	50	Amphibians	Alldata
Litoria castanea	17.5	Amphibians	Alldata
Litoria cavernicola	5.34	Amphibians	Alldata
Litoria chloris	28.9	Amphibians	Alldata
Litoria citropa	8.62	Amphibians	Alldata
Litoria cooloolensis	0.65	Amphibians	Alldata
Litoria coplandi	1.34	Amphibians	Alldata
Litoria cryptotis	5.22	Amphibians	Alldata
Litoria cultripes	5.11	Amphibians	Alldata
Litoria cyclorhyncha	17.53	Amphibians	Alldata
Litoria dahlii	8.12	Amphibians	Alldata
Litoria dayi	2.33	Amphibians	Alldata
Litoria dentata	4.8	Amphibians	Alldata
Litoria electrica	1.68	Amphibians	Alldata
Litoria eucnemis	3.76	Amphibians	Alldata
Litoria ewingii	1.69	Amphibians	Alldata
Litoria fallax	1	Amphibians	Alldata
Litoria freycineti	3.22	Amphibians	Alldata
Litoria genimaculata	4	Amphibians	Alldata
Litoria gracilenta	3.7	Amphibians	Alldata
Litoria inermis	4.8	Amphibians	Alldata
Litoria latopalmata	1.96	Amphibians	Alldata
Litoria lesueurii	24	Amphibians	Alldata
Litoria littlejohni	16.8	Amphibians	Alldata
Litoria longipes	4.05	Amphibians	Alldata
Litoria maculosa	7.18	Amphibians	Alldata
Litoria maini	4.27	Amphibians	Alldata
Litoria manya	1.63	Amphibians	Alldata
Litoria meiriana	0.53	Amphibians	Alldata
Litoria moorei	12.08	Amphibians	Alldata
Litoria nannotis	9.29	Amphibians	Alldata
Litoria nasuta	10	Amphibians	Alldata
Litoria nigrofrenata	2.33	Amphibians	Alldata
Litoria novaehollandiae	32.79	Amphibians	Alldata
Litoria nyakalensis	2.51	Amphibians	Alldata
Litoria olongburensis	0.57	Amphibians	Alldata
Litoria pallida	1.72	Amphibians	Alldata
Litoria paraewingi	1.2	Amphibians	Alldata
Litoria pearsoniana	4.1	Amphibians	Alldata
Litoria peronii	5.88	Amphibians	Alldata
Litoria phyllochroa	1.16	Amphibians	Alldata
Litoria platycephala	11.35	Amphibians	Alldata
Litoria raniformis	65.2	Amphibians	Alldata
Litoria revelata	0.93	Amphibians	Alldata
Litoria rheocola	1.65	Amphibians	Alldata
Litoria rothii	6.5	Amphibians	Alldata
Litoria rubella	3.08	Amphibians	Alldata
Litoria spenceri	13	Amphibians	Alldata
Litoria splendida	37	Amphibians	Alldata
Litoria subglandulosa	5.68	Amphibians	Alldata
Litoria tornieri	1.37	Amphibians	Alldata
Litoria tyleri	5.67	Amphibians	Alldata
Litoria vagitus	7.5	Amphibians	Alldata
Litoria verreauxii	1.74	Amphibians	Alldata
Litoria verrucosa	8.7	Amphibians	Alldata
Litoria watjulumensis	2.59	Amphibians	Alldata
Litoria xanthomera	5.86	Amphibians	Alldata
Lyciasalamandra luschani	7.8	Amphibians	Alldata
Mannophryne olmonae	28	Amphibians	Alldata
Mannophryne trinitatis	20	Amphibians	Alldata
Mantella baroni	2.4	Amphibians	Alldata
Mantella bernhardi	1	Amphibians	Alldata
Mantella cowanii	2.6	Amphibians	Alldata
Mantella crocea	1	Amphibians	Alldata
Mantella expectata	2	Amphibians	Alldata
Mantella laevigata	1.8	Amphibians	Alldata
Mantella nigricans	2	Amphibians	Alldata
Mantella pulchra	1.3	Amphibians	Alldata
Mantella viridis	2.9	Amphibians	Alldata
Mertensiella caucasica	9.8	Amphibians	Alldata
Microhyla ornata	1.65	Amphibians	Alldata
Mixophyes balbus	12.63	Amphibians	Alldata
Mixophyes fasciolatus	46.5	Amphibians	Alldata
Mixophyes fleayi	38.5	Amphibians	Alldata
Mixophyes iteratus	51.2	Amphibians	Alldata
Mixophyes schevilli	31.85	Amphibians	Alldata
Myobatrachus gouldii	3.66	Amphibians	Alldata
Nannophryne variegata	45	Amphibians	Alldata
Nanorana parkeri	8.7	Amphibians	Alldata
Nanorana quadranus	60.3	Amphibians	Alldata
Nanorana taihangnica	50.7	Amphibians	Alldata
Necturus maculosus	220.1	Amphibians	Alldata
Neobatrachus albipes	6.05	Amphibians	Alldata
Neobatrachus aquilonius	11.49	Amphibians	Alldata
Neobatrachus fulvus	8.61	Amphibians	Alldata
Neobatrachus kunapalari	11.36	Amphibians	Alldata
Neobatrachus pelobatoides	6.1	Amphibians	Alldata
Neobatrachus pictus	12.34	Amphibians	Alldata
Neobatrachus sudelli	6.87	Amphibians	Alldata
Neobatrachus sutor	3.34	Amphibians	Alldata
Neobatrachus wilsmorei	13.8	Amphibians	Alldata
Neurergus kaiseri	13.4	Amphibians	Alldata
Notaden bennettii	17.29	Amphibians	Alldata
Notaden melanoscaphus	8.91	Amphibians	Alldata
Notaden nichollsi	19.41	Amphibians	Alldata
Notaden weigeli	14.5	Amphibians	Alldata
Notophthalmus viridescens	3.9	Amphibians	Alldata
Nyctimystes infrafrenatus	24.46	Amphibians	Alldata
Occidozyga martensii	6	Amphibians	Alldata
Occidozyga sumatrana	4.5	Amphibians	Alldata
Odorrana grahami	52.7	Amphibians	Alldata
Odorrana swinhoana	72.6	Amphibians	Alldata
Ommatotriton vittatus	8.1	Amphibians	Alldata
Onychodactylus japonicus	6.3	Amphibians	Alldata
Oreobates quixensis	18.5	Amphibians	Alldata
Osteocephalus taurinus	50	Amphibians	Alldata
Papurana daemeli	45.7	Amphibians	Alldata
Papurana garritor	35.5	Amphibians	Alldata
Papurana milneana	62.4	Amphibians	Alldata
Papurana papua	25.7	Amphibians	Alldata
Papurana supragrisea	110	Amphibians	Alldata
Papurana waliesa	41	Amphibians	Alldata
Paracrinia haswelli	1.95	Amphibians	Alldata
Paramesotriton hongkongensis	12	Amphibians	Alldata
Pelobates cultripes	40	Amphibians	Alldata
Pelobates fuscus	29.4	Amphibians	Alldata
Pelobates varaldii	27	Amphibians	Alldata
Pelodytes ibericus	4.87	Amphibians	Alldata
Pelodytes punctatus	3.03	Amphibians	Alldata
Pelophylax caralitanus	135	Amphibians	Alldata
Pelophylax chosenicus	22	Amphibians	Alldata
Pelophylax epeiroticus	59.02	Amphibians	Alldata
Pelophylax lessonae	75.4	Amphibians	Alldata
Pelophylax nigromaculatus	56.4	Amphibians	Alldata
Pelophylax perezi	31.8	Amphibians	Alldata
Pelophylax porosus	14.9	Amphibians	Alldata
Pelophylax ridibundus	75.4	Amphibians	Alldata
Pelophylax saharicus	30.6	Amphibians	Alldata
Philoria frosti	14.5	Amphibians	Alldata
Philoria kundagungan	1.46	Amphibians	Alldata
Philoria loveridgei	1.46	Amphibians	Alldata
Philoria sphagnicolus	2.12	Amphibians	Alldata
Phrynobatrachus latifrons	1.2	Amphibians	Alldata
Phrynomantis microps	16.7	Amphibians	Alldata
Phyllomedusa coelestis	13	Amphibians	Alldata
Phyllomedusa sauvagii	71.7	Amphibians	Alldata
Phyllomedusa trinitatis	90	Amphibians	Alldata
Phyllomedusa vaillantii	35.5	Amphibians	Alldata
Physalaemus albonotatus	2.3	Amphibians	Alldata
Physalaemus centralis	7.5	Amphibians	Alldata
Physalaemus crombiei	1.3	Amphibians	Alldata
Physalaemus cuqui	1	Amphibians	Alldata
Physalaemus cuvieri	4.7	Amphibians	Alldata
Physalaemus fernandezae	1.6	Amphibians	Alldata
Physalaemus marmoratus	7.3	Amphibians	Alldata
Physalaemus nattereri	8.8	Amphibians	Alldata
Physalaemus olfersii	3.8	Amphibians	Alldata
Physalaemus signifer	1.4	Amphibians	Alldata
Physalaemus soaresi	1	Amphibians	Alldata
Physalaemus spiniger	1	Amphibians	Alldata
Pipa pipa	200	Amphibians	Alldata
Pithecopus azureus	7	Amphibians	Alldata
Pithecopus hypochondrialis	4.8	Amphibians	Alldata
Pithecopus megacephalus	10	Amphibians	Alldata
Pithecopus oreades	7.5	Amphibians	Alldata
Platyplectrum ornatum	5.48	Amphibians	Alldata
Platyplectrum spenceri	4.14	Amphibians	Alldata
Plethodon albagula	65	Amphibians	Alldata
Plethodon angusticlavius	1.2	Amphibians	Alldata
Plethodon cinereus	65	Amphibians	Alldata
Plethodon hoffmani	43	Amphibians	Alldata
Plethodon jordani	4.94	Amphibians	Alldata
Plethodon kentucki	5.3	Amphibians	Alldata
Plethodon metcalfi	8.36	Amphibians	Alldata
Plethodon vehiculum	46	Amphibians	Alldata
Pleurodeles waltl	25.8	Amphibians	Alldata
Pleurodema thaul	5.5	Amphibians	Alldata
Polypedates leucomystax	7.2	Amphibians	Alldata
Polypedates maculatus	35.6	Amphibians	Alldata
Pristimantis educatoris	2.3	Amphibians	Alldata
Pristimantis ockendeni	1.87	Amphibians	Alldata
Pristimantis peruvianus	5.8	Amphibians	Alldata
Pristimantis toftae	1.4	Amphibians	Alldata
Proceratophrys boiei	9.5	Amphibians	Alldata
Proteus anguinus	17	Amphibians	Alldata
Pseudacris crucifer	4	Amphibians	Alldata
Pseudacris regilla	5.6	Amphibians	Alldata
Pseudis bolbodactyla	28.5	Amphibians	Alldata
Pseudis minuta	20.8	Amphibians	Alldata
Pseudis paradoxa	70	Amphibians	Alldata
Pseudopaludicola boliviana	0.4	Amphibians	Alldata
Pseudophryne australis	0.99	Amphibians	Alldata
Pseudophryne bibronii	1.19	Amphibians	Alldata
Pseudophryne coriacea	1.13	Amphibians	Alldata
Pseudophryne corroboree	0.94	Amphibians	Alldata
Pseudophryne dendyi	1.1	Amphibians	Alldata
Pseudophryne douglasi	0.85	Amphibians	Alldata
Pseudophryne guentheri	1.52	Amphibians	Alldata
Pseudophryne major	1.21	Amphibians	Alldata
Pseudophryne occidentalis	0.85	Amphibians	Alldata
Pseudophryne semimarmorata	0.58	Amphibians	Alldata
Ptychadena anchietae	5.6	Amphibians	Alldata
Pyxicephalus adspersus	1400	Amphibians	Alldata
Quasipaa boulengeri	261	Amphibians	Alldata
Quasipaa spinosa	161	Amphibians	Alldata
Rana arvalis	10.8	Amphibians	Alldata
Rana boylii	22	Amphibians	Alldata
Rana cascadae	10.1	Amphibians	Alldata
Rana chensinensis	11.7	Amphibians	Alldata
Rana dalmatina	31.9	Amphibians	Alldata
Rana draytonii	77.7	Amphibians	Alldata
Rana iberica	10.6	Amphibians	Alldata
Rana japonica	6.8	Amphibians	Alldata
Rana kukunoris	19.2	Amphibians	Alldata
Rana latastei	18.7	Amphibians	Alldata
Rana luteiventris	68	Amphibians	Alldata
Rana macrocnemis	11.3	Amphibians	Alldata
Rana muscosa	76	Amphibians	Alldata
Rana ornativentris	13.8	Amphibians	Alldata
Rana sakuraii	12.7	Amphibians	Alldata
Rana sierrae	73.5	Amphibians	Alldata
Rana tagoi	8.7	Amphibians	Alldata
Rana temporaria	47.6	Amphibians	Alldata
Rhacophorus dorsoviridis	3.2	Amphibians	Alldata
Rhacophorus owstoni	7.6	Amphibians	Alldata
Rhacophorus viridis	9.1	Amphibians	Alldata
Rhaebo colomai	39	Amphibians	Alldata
Rhaebo olallai	39	Amphibians	Alldata
Rheobatrachus silus	11.62	Amphibians	Alldata
Rheobatrachus vitellinus	21.38	Amphibians	Alldata
Rhinella achalensis	69	Amphibians	Alldata
Rhinella arenarum	258	Amphibians	Alldata
Rhinella centralis	30	Amphibians	Alldata
Rhinella fernandezae	65	Amphibians	Alldata
Rhinella hoogmoedi	60	Amphibians	Alldata
Rhinella icterica	120	Amphibians	Alldata
Rhinella margaritifera	29.5	Amphibians	Alldata
Rhinella marina	106.25	Amphibians	Alldata
Rhinella ocellata	13.9	Amphibians	Alldata
Rhinella ornata	12.1	Amphibians	Alldata
Rhinella schneideri	210	Amphibians	Alldata
Rhinoderma darwinii	30	Amphibians	Alldata
Rhinophrynus dorsalis	90	Amphibians	Alldata
Rhombophryne pygmaea	0.2	Amphibians	Alldata
Salamandra atra	8.2	Amphibians	Alldata
Salamandra infraimmaculata	125	Amphibians	Alldata
Salamandra lanzai	19.3	Amphibians	Alldata
Salamandra salamandra	35.8	Amphibians	Alldata
Salamandrella keyserlingii	6.9	Amphibians	Alldata
Scaphiophryne gottlebei	7	Amphibians	Alldata
Scaphiopus couchii	16.3	Amphibians	Alldata
Scinax acuminatus	9.3	Amphibians	Alldata
Scinax argyreornatus	1.2	Amphibians	Alldata
Scinax boulengeri	4.5	Amphibians	Alldata
Scinax fuscomarginatus	0.7	Amphibians	Alldata
Scinax fuscovarius	17.6	Amphibians	Alldata
Scinax ictericus	2.7	Amphibians	Alldata
Scinax nasicus	1.8	Amphibians	Alldata
Scinax rostratus	7.4	Amphibians	Alldata
Scinax ruber	4.5	Amphibians	Alldata
Scinax staufferi	29	Amphibians	Alldata
Sclerophrys garmani	42.7	Amphibians	Alldata
Sclerophrys gutturalis	38.7	Amphibians	Alldata
Sclerophrys maculata	9.8	Amphibians	Alldata
Sclerophrys pardalis	162.6	Amphibians	Alldata
Sclerophrys pentoni	29.8	Amphibians	Alldata
Sclerophrys regularis	104	Amphibians	Alldata
Scolecomorphus vittatus	45.6	Amphibians	Alldata
Siren lacertina	1000	Amphibians	Alldata
Speleomantes ambrosii	2.26	Amphibians	Alldata
Speleomantes genei	3.92	Amphibians	Alldata
Speleomantes imperialis	3.92	Amphibians	Alldata
Speleomantes italicus	2.88	Amphibians	Alldata
Speleomantes supramontis	5.08	Amphibians	Alldata
Sylvirana guentheri	48.8	Amphibians	Alldata
Sylvirana nigrovittata	14.8	Amphibians	Alldata
Taricha granulosa	12.32	Amphibians	Alldata
Taudactylus acutirostris	0.87	Amphibians	Alldata
Taudactylus diurnus	0.68	Amphibians	Alldata
Taudactylus eungellensis	0.73	Amphibians	Alldata
Taudactylus liemi	1.15	Amphibians	Alldata
Taudactylus pleione	1.15	Amphibians	Alldata
Taudactylus rheophilus	1.08	Amphibians	Alldata
Thoropa miliaris	7.5	Amphibians	Alldata
Trachycephalus typhonius	56.9	Amphibians	Alldata
Triprion petasatus	74	Amphibians	Alldata
Triturus carnifex	18.4	Amphibians	Alldata
Triturus cristatus	15	Amphibians	Alldata
Triturus dobrogicus	9.4	Amphibians	Alldata
Triturus karelinii	10.5	Amphibians	Alldata
Triturus marmoratus	9.8	Amphibians	Alldata
Tylototriton verrucosus	29.3	Amphibians	Alldata
Typhlonectes compressicauda	600	Amphibians	Alldata
Typhlonectes natans	600	Amphibians	Alldata
Uperoleia altissima	0.93	Amphibians	Alldata
Uperoleia arenicola	0.74	Amphibians	Alldata
Uperoleia borealis	1.71	Amphibians	Alldata
Uperoleia capitulata	1.45	Amphibians	Alldata
Uperoleia crassa	0.91	Amphibians	Alldata
Uperoleia fusca	0.86	Amphibians	Alldata
Uperoleia glandulosa	1.34	Amphibians	Alldata
Uperoleia inundata	1.32	Amphibians	Alldata
Uperoleia laevigata	1.31	Amphibians	Alldata
Uperoleia lithomoda	1.28	Amphibians	Alldata
Uperoleia littlejohni	1.1	Amphibians	Alldata
Uperoleia martini	0.59	Amphibians	Alldata
Uperoleia micromeles	0.7	Amphibians	Alldata
Uperoleia mimula	1.5	Amphibians	Alldata
Uperoleia minima	1.01	Amphibians	Alldata
Uperoleia mjobergii	0.87	Amphibians	Alldata
Uperoleia rugosa	1.38	Amphibians	Alldata
Uperoleia talpa	1.65	Amphibians	Alldata
Uperoleia trachyderma	0.62	Amphibians	Alldata
Uperoleia tyleri	1.04	Amphibians	Alldata
Xenopus laevis	130	Amphibians	Alldata
Zachaenus parvulus	3.5	Amphibians	Alldata
Accipiter albogularis	248.75	Birds	Alldata
Accipiter badius	131.15	Birds	Alldata
Accipiter bicolor	287.54	Birds	Alldata
Accipiter brachyurus	142	Birds	Alldata
Accipiter brevipes	186.48	Birds	Alldata
Accipiter butleri	122	Birds	Alldata
Accipiter castanilius	157.51	Birds	Alldata
Accipiter cirrocephalus	165.73	Birds	Alldata
Accipiter collaris	97.8	Birds	Alldata
Accipiter cooperii	429.67	Birds	Alldata
Accipiter erythrauchen	156	Birds	Alldata
Accipiter erythropus	111.2	Birds	Alldata
Accipiter fasciatus	358.66	Birds	Alldata
Accipiter francesiae	136.82	Birds	Alldata
Accipiter gentilis	866.04	Birds	Alldata
Accipiter griseiceps	251.76	Birds	Alldata
Accipiter gularis	120.66	Birds	Alldata
Accipiter gundlachi	675	Birds	Alldata
Accipiter haplochrous	198.41	Birds	Alldata
Accipiter henicogrammus	358.7	Birds	Alldata
Accipiter henstii	1050	Birds	Alldata
Accipiter hiogaster	326.06	Birds	Alldata
Accipiter imitator	222.49	Birds	Alldata
Accipiter luteoschistaceus	214	Birds	Alldata
Accipiter madagascariensis	180.41	Birds	Alldata
Accipiter melanochlamys	265	Birds	Alldata
Accipiter melanoleucus	698.99	Birds	Alldata
Accipiter meyerianus	763.54	Birds	Alldata
Accipiter minullus	87.43	Birds	Alldata
Accipiter nanus	117	Birds	Alldata
Accipiter nisus	220.79	Birds	Alldata
Accipiter novaehollandiae	326.06	Birds	Alldata
Accipiter ovampensis	195	Birds	Alldata
Accipiter poliocephalus	214.76	Birds	Alldata
Accipiter poliogaster	315	Birds	Alldata
Accipiter princeps	214.8	Birds	Alldata
Accipiter rhodogaster	172.71	Birds	Alldata
Accipiter rufitorques	209	Birds	Alldata
Accipiter rufiventris	198	Birds	Alldata
Accipiter soloensis	164.77	Birds	Alldata
Accipiter striatus	130.59	Birds	Alldata
Accipiter superciliosus	96.38	Birds	Alldata
Accipiter sylvestris	326.06	Birds	Alldata
Accipiter tachiro	290.2	Birds	Alldata
Accipiter toussenelii	249.29	Birds	Alldata
Accipiter trinotatus	146	Birds	Alldata
Accipiter trivirgatus	265.04	Birds	Alldata
Accipiter virgatus	116.99	Birds	Alldata
Aegypius monachus	9320.55	Birds	Alldata
Aquila adalberti	2958.03	Birds	Alldata
Aquila africana	1047	Birds	Alldata
Aquila audax	3449.86	Birds	Alldata
Aquila chrysaetos	4247.97	Birds	Alldata
Aquila fasciata	1936.49	Birds	Alldata
Aquila gurneyi	3059.99	Birds	Alldata
Aquila heliaca	3125.21	Birds	Alldata
Aquila nipalensis	2714.33	Birds	Alldata
Aquila rapax	2236.06	Birds	Alldata
Aquila spilogaster	1466.17	Birds	Alldata
Aquila verreauxii	4195	Birds	Alldata
Aviceda cuculoides	277	Birds	Alldata
Aviceda jerdoni	363	Birds	Alldata
Aviceda leuphotes	193.98	Birds	Alldata
Aviceda madagascariensis	277	Birds	Alldata
Aviceda subcristata	322.65	Birds	Alldata
Busarellus nigricollis	766.14	Birds	Alldata
Butastur indicus	414.6	Birds	Alldata
Butastur liventer	337.99	Birds	Alldata
Butastur rufipennis	334.87	Birds	Alldata
Butastur teesa	325	Birds	Alldata
Buteo albigula	524.99	Birds	Alldata
Buteo albonotatus	745.92	Birds	Alldata
Buteo augur	1099.18	Birds	Alldata
Buteo auguralis	663.92	Birds	Alldata
Buteo brachypterus	511	Birds	Alldata
Buteo brachyurus	496.01	Birds	Alldata
Buteo buteo	759.1	Birds	Alldata
Buteo galapagoensis	1137.44	Birds	Alldata
Buteo hemilasius	1358.89	Birds	Alldata
Buteo jamaicensis	1101.16	Birds	Alldata
Buteo japonicus	759.1	Birds	Alldata
Buteo lagopus	949.76	Birds	Alldata
Buteo lineatus	603.72	Birds	Alldata
Buteo nitidus	519.04	Birds	Alldata
Buteo oreophilus	699.99	Birds	Alldata
Buteo plagiatus	519.04	Birds	Alldata
Buteo platypterus	453.65	Birds	Alldata
Buteo refectus	759.1	Birds	Alldata
Buteo regalis	1437.18	Birds	Alldata
Buteo ridgwayi	315	Birds	Alldata
Buteo rufinus	1166.18	Birds	Alldata
Buteo rufofuscus	1530	Birds	Alldata
Buteo socotraensis	759.1	Birds	Alldata
Buteo solitarius	500.88	Birds	Alldata
Buteo swainsoni	946.61	Birds	Alldata
Buteo trizonatus	568	Birds	Alldata
Buteo ventralis	1190.52	Birds	Alldata
Buteogallus aequinoctialis	657.63	Birds	Alldata
Buteogallus anthracinus	975.09	Birds	Alldata
Buteogallus coronatus	2950	Birds	Alldata
Buteogallus gundlachii	975.09	Birds	Alldata
Buteogallus lacernulatus	312	Birds	Alldata
Buteogallus meridionalis	807.99	Birds	Alldata
Buteogallus schistaceus	999.99	Birds	Alldata
Buteogallus solitarius	3000	Birds	Alldata
Buteogallus urubitinga	1152.87	Birds	Alldata
Chelictinia riocourii	110	Birds	Alldata
Chondrohierax uncinatus	286.07	Birds	Alldata
Chondrohierax wilsonii	286.07	Birds	Alldata
Circaetus beaudouini	1500	Birds	Alldata
Circaetus cinerascens	1126	Birds	Alldata
Circaetus cinereus	2048	Birds	Alldata
Circaetus fasciolatus	1013.6	Birds	Alldata
Circaetus gallicus	1699.12	Birds	Alldata
Circaetus pectoralis	1500	Birds	Alldata
Circus aeruginosus	704.07	Birds	Alldata
Circus approximans	746.19	Birds	Alldata
Circus assimilis	558.58	Birds	Alldata
Circus buffoni	507.4	Birds	Alldata
Circus cinereus	399.67	Birds	Alldata
Circus cyaneus	392.98	Birds	Alldata
Circus hudsonius	392.98	Birds	Alldata
Circus macrosceles	663.6	Birds	Alldata
Circus macrourus	384.36	Birds	Alldata
Circus maillardi	663.6	Birds	Alldata
Circus maurus	508.99	Birds	Alldata
Circus melanoleucos	336.3	Birds	Alldata
Circus pygargus	310.75	Birds	Alldata
Circus ranivorus	507	Birds	Alldata
Circus spilonotus	558.78	Birds	Alldata
Circus spilothorax	558.78	Birds	Alldata
Clanga clanga	2154.29	Birds	Alldata
Clanga hastata	1359.41	Birds	Alldata
Clanga pomarina	1359.41	Birds	Alldata
Cryptoleucopteryx plumbea	482	Birds	Alldata
Dryotriorchis spectabilis	697	Birds	Alldata
Elanoides forficatus	416.24	Birds	Alldata
Elanus axillaris	270.1	Birds	Alldata
Elanus caeruleus	259.76	Birds	Alldata
Elanus leucurus	346	Birds	Alldata
Elanus scriptus	316	Birds	Alldata
Erythrotriorchis buergersi	575	Birds	Alldata
Erythrotriorchis radiatus	887.35	Birds	Alldata
Eutriorchis astur	700	Birds	Alldata
Gampsonyx swainsonii	92.9	Birds	Alldata
Geranoaetus albicaudatus	885	Birds	Alldata
Geranoaetus melanoleucus	2378.62	Birds	Alldata
Geranoaetus polyosoma	782.61	Birds	Alldata
Geranospiza caerulescens	302.5	Birds	Alldata
Gypaetus barbatus	5694.98	Birds	Alldata
Gypohierax angolensis	1600	Birds	Alldata
Gyps africanus	5432.99	Birds	Alldata
Gyps bengalensis	4385	Birds	Alldata
Gyps coprotheres	8176.99	Birds	Alldata
Gyps fulvus	7435.99	Birds	Alldata
Gyps himalayensis	9797.95	Birds	Alldata
Gyps indicus	5515	Birds	Alldata
Gyps rueppelli	7399.99	Birds	Alldata
Gyps tenuirostris	5515	Birds	Alldata
Haliaeetus albicilla	4729.27	Birds	Alldata
Haliaeetus leucocephalus	4700.58	Birds	Alldata
Haliaeetus leucogaster	2827.01	Birds	Alldata
Haliaeetus leucoryphus	2885.92	Birds	Alldata
Haliaeetus pelagicus	7756.99	Birds	Alldata
Haliaeetus sanfordi	1980	Birds	Alldata
Haliaeetus vocifer	3400	Birds	Alldata
Haliaeetus vociferoides	3000	Birds	Alldata
Haliastur indus	529	Birds	Alldata
Haliastur sphenurus	752.99	Birds	Alldata
Hamirostra melanosternon	1196	Birds	Alldata
Harpagus bidentatus	215.25	Birds	Alldata
Harpagus diodon	200	Birds	Alldata
Harpia harpyja	4800	Birds	Alldata
Harpyopsis novaeguineae	1959.59	Birds	Alldata
Helicolestes hamatus	425.46	Birds	Alldata
Henicopernis infuscatus	571.2	Birds	Alldata
Henicopernis longicauda	571.23	Birds	Alldata
Hieraaetus ayresii	806.06	Birds	Alldata
Hieraaetus morphnoides	775.05	Birds	Alldata
Hieraaetus pennatus	823.75	Birds	Alldata
Hieraaetus wahlbergi	639.99	Birds	Alldata
Hieraaetus weiskei	775.05	Birds	Alldata
Icthyophaga humilis	782	Birds	Alldata
Icthyophaga ichthyaetus	1590	Birds	Alldata
Ictinaetus malaiensis	1028	Birds	Alldata
Ictinia mississippiensis	276.03	Birds	Alldata
Ictinia plumbea	249.9	Birds	Alldata
Kaupifalco monogrammicus	278.94	Birds	Alldata
Leptodon cayanensis	474	Birds	Alldata
Leptodon forbesi	577	Birds	Alldata
Leucopternis kuhli	352.09	Birds	Alldata
Leucopternis melanops	312	Birds	Alldata
Leucopternis semiplumbeus	285.04	Birds	Alldata
Lophaetus occipitalis	1067	Birds	Alldata
Lophoictinia isura	579.37	Birds	Alldata
Lophotriorchis kienerii	799	Birds	Alldata
Macheiramphus alcinus	650	Birds	Alldata
Megatriorchis doriae	999.99	Birds	Alldata
Melierax canorus	663.32	Birds	Alldata
Melierax metabates	674.53	Birds	Alldata
Melierax poliopterus	629.88	Birds	Alldata
Micronisus gabar	169.55	Birds	Alldata
Milvus aegyptius	734.1	Birds	Alldata
Milvus migrans	734.1	Birds	Alldata
Milvus milvus	1071.77	Birds	Alldata
Morphnarchus princeps	999.99	Birds	Alldata
Morphnus guianensis	1750	Birds	Alldata
Necrosyrtes monachus	2043	Birds	Alldata
Neophron percnopterus	2082	Birds	Alldata
Nisaetus alboniger	829.99	Birds	Alldata
Nisaetus bartelsi	830	Birds	Alldata
Nisaetus cirrhatus	1475.12	Birds	Alldata
Nisaetus floris	1475.12	Birds	Alldata
Nisaetus lanceolatus	1168	Birds	Alldata
Nisaetus nanus	557.76	Birds	Alldata
Nisaetus nipalensis	3004.99	Birds	Alldata
Nisaetus philippensis	1168	Birds	Alldata
Nisaetus pinskeri	1168	Birds	Alldata
Parabuteo leucorrhous	290	Birds	Alldata
Parabuteo unicinctus	850.28	Birds	Alldata
Pernis apivorus	754.37	Birds	Alldata
Pernis celebensis	721.99	Birds	Alldata
Pernis ptilorhynchus	1141.13	Birds	Alldata
Pernis steerei	721.99	Birds	Alldata
Pithecophaga jefferyi	5175.32	Birds	Alldata
Polemaetus bellicosus	3964.54	Birds	Alldata
Polyboroides radiatus	633.2	Birds	Alldata
Polyboroides typus	633.24	Birds	Alldata
Pseudastur albicollis	703.7	Birds	Alldata
Pseudastur occidentalis	659.99	Birds	Alldata
Pseudastur polionotus	703.7	Birds	Alldata
Rostrhamus sociabilis	366.94	Birds	Alldata
Rupornis magnirostris	269	Birds	Alldata
Sarcogyps calvus	4469.89	Birds	Alldata
Spilornis cheela	597.74	Birds	Alldata
Spilornis elgini	895	Birds	Alldata
Spilornis holospilus	705	Birds	Alldata
Spilornis kinabaluensis	597.7	Birds	Alldata
Spilornis klossi	450	Birds	Alldata
Spilornis rufipectus	705	Birds	Alldata
Spizaetus isidori	1197.4	Birds	Alldata
Spizaetus melanoleucus	850	Birds	Alldata
Spizaetus ornatus	1197.4	Birds	Alldata
Spizaetus tyrannus	1007.11	Birds	Alldata
Stephanoaetus coronatus	3640	Birds	Alldata
Terathopius ecaudatus	2200	Birds	Alldata
Torgos tracheliotos	6969	Birds	Alldata
Trigonoceps occipitalis	3016	Birds	Alldata
Urotriorchis macrourus	492	Birds	Alldata
Pandion haliaetus	1483.2	Birds	Alldata
Sagittarius serpentarius	4017	Birds	Alldata
Aix galericulata	567.04	Birds	Alldata
Aix sponsa	657.59	Birds	Alldata
Alopochen aegyptiaca	1873	Birds	Alldata
Amazonetta brasiliensis	499.99	Birds	Alldata
Anas acuta	944.62	Birds	Alldata
Anas albogularis	488.11	Birds	Alldata
Anas andium	434	Birds	Alldata
Anas aucklandica	499.09	Birds	Alldata
Anas bahamensis	489.97	Birds	Alldata
Anas bernieri	378.48	Birds	Alldata
Anas capensis	402	Birds	Alldata
Anas carolinensis	341.89	Birds	Alldata
Anas castanea	624.01	Birds	Alldata
Anas chlorotis	499.09	Birds	Alldata
Anas crecca	341.89	Birds	Alldata
Anas eatoni	944.62	Birds	Alldata
Anas erythrorhyncha	558.82	Birds	Alldata
Anas flavirostris	434	Birds	Alldata
Anas fulvigula	843.42	Birds	Alldata
Anas georgica	623.82	Birds	Alldata
Anas gibberifrons	488.11	Birds	Alldata
Anas gracilis	488.11	Birds	Alldata
Anas laysanensis	843.42	Birds	Alldata
Anas luzonica	832.04	Birds	Alldata
Anas melleri	959.22	Birds	Alldata
Anas nesiotis	499.09	Birds	Alldata
Anas platyrhynchos	843.42	Birds	Alldata
Anas poecilorhyncha	999.96	Birds	Alldata
Anas rubripes	1240.96	Birds	Alldata
Anas sparsa	981.49	Birds	Alldata
Anas superciliosa	882.76	Birds	Alldata
Anas undulata	1008	Birds	Alldata
Anas wyvilliana	843.42	Birds	Alldata
Anas zonorhyncha	1156	Birds	Alldata
Anser albifrons	2506.39	Birds	Alldata
Anser anser	3302.41	Birds	Alldata
Anser brachyrhynchus	2642.04	Birds	Alldata
Anser caerulescens	2636.15	Birds	Alldata
Anser canagicus	2136.49	Birds	Alldata
Anser cygnoid	3511.94	Birds	Alldata
Anser erythropus	1755.5	Birds	Alldata
Anser fabalis	2754.73	Birds	Alldata
Anser indicus	2212.55	Birds	Alldata
Anser rossii	1635.99	Birds	Alldata
Asarcornis scutulata	2937.39	Birds	Alldata
Aythya affinis	819.45	Birds	Alldata
Aythya americana	1075.69	Birds	Alldata
Aythya australis	869.41	Birds	Alldata
Aythya baeri	681.23	Birds	Alldata
Aythya collaris	704.55	Birds	Alldata
Aythya ferina	822.99	Birds	Alldata
Aythya fuligula	701.17	Birds	Alldata
Aythya innotata	685	Birds	Alldata
Aythya marila	1005.37	Birds	Alldata
Aythya novaeseelandiae	681.98	Birds	Alldata
Aythya nyroca	574	Birds	Alldata
Aythya valisineria	1202	Birds	Alldata
Biziura lobata	1928.54	Birds	Alldata
Branta bernicla	1277.91	Birds	Alldata
Branta canadensis	2811.68	Birds	Alldata
Branta hutchinsii	2811.68	Birds	Alldata
Branta leucopsis	1683.97	Birds	Alldata
Branta ruficollis	1226.47	Birds	Alldata
Branta sandvicensis	2044.12	Birds	Alldata
Bucephala albeola	397.46	Birds	Alldata
Bucephala clangula	918.56	Birds	Alldata
Bucephala islandica	921.21	Birds	Alldata
Cairina moschata	2415.78	Birds	Alldata
Callonetta leucophrys	362.78	Birds	Alldata
Cereopsis novaehollandiae	3559.99	Birds	Alldata
Chenonetta jubata	807.46	Birds	Alldata
Chloephaga hybrida	2281.8	Birds	Alldata
Chloephaga melanoptera	2037	Birds	Alldata
Chloephaga picta	2880.37	Birds	Alldata
Chloephaga poliocephala	2007.14	Birds	Alldata
Chloephaga rubidiceps	2086	Birds	Alldata
Clangula hyemalis	871	Birds	Alldata
Coscoroba coscoroba	4294.78	Birds	Alldata
Cyanochen cyanoptera	1520	Birds	Alldata
Cygnus atratus	5623.16	Birds	Alldata
Cygnus buccinator	11071.1	Birds	Alldata
Cygnus columbianus	6377.96	Birds	Alldata
Cygnus cygnus	9349.99	Birds	Alldata
Cygnus melancoryphus	4711.68	Birds	Alldata
Cygnus olor	10682	Birds	Alldata
Dendrocygna arborea	1150	Birds	Alldata
Dendrocygna arcuata	796.18	Birds	Alldata
Dendrocygna autumnalis	755.3	Birds	Alldata
Dendrocygna bicolor	756.37	Birds	Alldata
Dendrocygna eytoni	789.99	Birds	Alldata
Dendrocygna guttata	800	Birds	Alldata
Dendrocygna javanica	519.61	Birds	Alldata
Dendrocygna viduata	689.99	Birds	Alldata
Heteronetta atricapilla	538.37	Birds	Alldata
Histrionicus histrionicus	561.57	Birds	Alldata
Hymenolaimus malacorhynchos	829.99	Birds	Alldata
Lophodytes cucullatus	613.77	Birds	Alldata
Lophonetta specularioides	1019.93	Birds	Alldata
Malacorhynchus membranaceus	372.79	Birds	Alldata
Mareca americana	754.61	Birds	Alldata
Mareca falcata	645.83	Birds	Alldata
Mareca penelope	770.03	Birds	Alldata
Mareca sibilatrix	923.16	Birds	Alldata
Mareca strepera	915.58	Birds	Alldata
Marmaronetta angustirostris	477	Birds	Alldata
Melanitta americana	1117	Birds	Alldata
Melanitta deglandi	1800.17	Birds	Alldata
Melanitta fusca	1800.17	Birds	Alldata
Melanitta nigra	1049.98	Birds	Alldata
Melanitta perspicillata	1096.33	Birds	Alldata
Melanitta stejnegeri	1800.17	Birds	Alldata
Merganetta armata	398.82	Birds	Alldata
Mergellus albellus	608.55	Birds	Alldata
Mergus merganser	1451.02	Birds	Alldata
Mergus octosetaceus	983	Birds	Alldata
Mergus serrator	1015.17	Birds	Alldata
Mergus squamatus	1234	Birds	Alldata
Neochen jubata	1250	Birds	Alldata
Netta erythrophthalma	780.38	Birds	Alldata
Netta peposaca	999.99	Birds	Alldata
Netta rufina	1118	Birds	Alldata
Nettapus auritus	266	Birds	Alldata
Nettapus coromandelianus	391.33	Birds	Alldata
Nettapus pulchellus	306.98	Birds	Alldata
Nomonyx dominicus	364.97	Birds	Alldata
Oxyura australis	798	Birds	Alldata
Oxyura ferruginea	608.15	Birds	Alldata
Oxyura jamaicensis	608.15	Birds	Alldata
Oxyura leucocephala	661.09	Birds	Alldata
Oxyura maccoa	674	Birds	Alldata
Oxyura vittata	642.68	Birds	Alldata
Plectropterus gambensis	3869	Birds	Alldata
Polysticta stelleri	806.76	Birds	Alldata
Pteronetta hartlaubii	790	Birds	Alldata
Radjah radjah	885.22	Birds	Alldata
Rhodonessa caryophyllacea	886.3	Birds	Alldata
Salvadorina waigiuensis	324	Birds	Alldata
Sarkidiornis melanotos	2610	Birds	Alldata
Sarkidiornis sylvicola	2610	Birds	Alldata
Sibirionetta formosa	433.98	Birds	Alldata
Somateria fischeri	1557.16	Birds	Alldata
Somateria mollissima	2060.93	Birds	Alldata
Somateria spectabilis	1616.71	Birds	Alldata
Spatula clypeata	612.56	Birds	Alldata
Spatula cyanoptera	377.45	Birds	Alldata
Spatula discors	359.44	Birds	Alldata
Spatula hottentota	276.36	Birds	Alldata
Spatula platalea	465.43	Birds	Alldata
Spatula puna	595.21	Birds	Alldata
Spatula querquedula	325.6	Birds	Alldata
Spatula rhynchotis	638.96	Birds	Alldata
Spatula smithii	591.46	Birds	Alldata
Spatula versicolor	595.21	Birds	Alldata
Speculanas specularis	1496.07	Birds	Alldata
Stictonetta naevosa	903.27	Birds	Alldata
Tachyeres brachypterus	3450	Birds	Alldata
Tachyeres leucocephalus	3013	Birds	Alldata
Tachyeres patachonicus	2821.55	Birds	Alldata
Tachyeres pteneres	4737.59	Birds	Alldata
Tadorna cana	1182	Birds	Alldata
Tadorna cristata	1235	Birds	Alldata
Tadorna ferruginea	1235.03	Birds	Alldata
Tadorna tadorna	1146.83	Birds	Alldata
Tadorna tadornoides	1418.68	Birds	Alldata
Tadorna variegata	1540.95	Birds	Alldata
Thalassornis leuconotus	707.5	Birds	Alldata
Anhima cornuta	3150	Birds	Alldata
Chauna chavaria	2557.64	Birds	Alldata
Chauna torquata	4400	Birds	Alldata
Anseranas semipalmata	2393.4	Birds	Alldata
Aceros nipalensis	2385	Birds	Alldata
Anorrhinus austeni	933	Birds	Alldata
Anorrhinus galeritus	1172	Birds	Alldata
Anorrhinus tickelli	792.64	Birds	Alldata
Anthracoceros albirostris	892.89	Birds	Alldata
Anthracoceros coronatus	806.72	Birds	Alldata
Anthracoceros malayanus	1050	Birds	Alldata
Anthracoceros marchei	750	Birds	Alldata
Anthracoceros montani	741	Birds	Alldata
Berenicornis comatus	1470	Birds	Alldata
Buceros bicornis	2790.79	Birds	Alldata
Buceros hydrocorax	1409.59	Birds	Alldata
Buceros mindanensis	1409.59	Birds	Alldata
Buceros rhinoceros	2371.58	Birds	Alldata
Bucorvus abyssinicus	4000	Birds	Alldata
Bucorvus leadbeateri	3743.62	Birds	Alldata
Bycanistes albotibialis	921	Birds	Alldata
Bycanistes brevis	1232.84	Birds	Alldata
Bycanistes bucinator	639.38	Birds	Alldata
Bycanistes cylindricus	921	Birds	Alldata
Bycanistes fistulator	508.09	Birds	Alldata
Bycanistes sharpii	508.09	Birds	Alldata
Bycanistes subcylindricus	1195.4	Birds	Alldata
Ceratogymna atrata	1194.79	Birds	Alldata
Ceratogymna elata	1917.02	Birds	Alldata
Horizocerus albocristatus	289.4	Birds	Alldata
Horizocerus cassini	289.4	Birds	Alldata
Horizocerus granti	98.49	Birds	Alldata
Horizocerus hartlaubi	98.49	Birds	Alldata
Lophoceros alboterminatus	223.65	Birds	Alldata
Lophoceros bradfieldi	196.46	Birds	Alldata
Lophoceros camurus	103.76	Birds	Alldata
Lophoceros fasciatus	258.83	Birds	Alldata
Lophoceros hemprichii	297	Birds	Alldata
Lophoceros nasutus	179.56	Birds	Alldata
Lophoceros pallidirostris	232.96	Birds	Alldata
Lophoceros semifasciatus	258.83	Birds	Alldata
Ocyceros birostris	375	Birds	Alldata
Ocyceros gingalensis	238	Birds	Alldata
Ocyceros griseus	292	Birds	Alldata
Penelopides affinis	485.12	Birds	Alldata
Penelopides manillae	460.86	Birds	Alldata
Penelopides mindorensis	462	Birds	Alldata
Penelopides panini	470.54	Birds	Alldata
Rhabdotorrhinus corrugatus	1590	Birds	Alldata
Rhabdotorrhinus exarhatus	370	Birds	Alldata
Rhabdotorrhinus leucocephalus	1086	Birds	Alldata
Rhabdotorrhinus waldeni	1086	Birds	Alldata
Rhinoplax vigil	2887.64	Birds	Alldata
Rhyticeros cassidix	2360	Birds	Alldata
Rhyticeros everetti	697.2	Birds	Alldata
Rhyticeros narcondami	697.17	Birds	Alldata
Rhyticeros plicatus	1703.76	Birds	Alldata
Rhyticeros subruficollis	2042	Birds	Alldata
Rhyticeros undulatus	2214.55	Birds	Alldata
Tockus damarensis	210	Birds	Alldata
Tockus deckeni	167.72	Birds	Alldata
Tockus erythrorhynchus	138.56	Birds	Alldata
Tockus flavirostris	216.69	Birds	Alldata
Tockus jacksoni	167.72	Birds	Alldata
Tockus leucomelas	188.27	Birds	Alldata
Tockus monteiri	289.82	Birds	Alldata
Phoeniculus bollei	54.6	Birds	Alldata
Phoeniculus damarensis	81.8	Birds	Alldata
Phoeniculus purpureus	73.21	Birds	Alldata
Phoeniculus somaliensis	26.5	Birds	Alldata
Rhinopomastus aterrimus	27.11	Birds	Alldata
Rhinopomastus castaneiceps	24.4	Birds	Alldata
Rhinopomastus cyanomelas	27.11	Birds	Alldata
Rhinopomastus minor	21.7	Birds	Alldata
Upupa epops	66.93	Birds	Alldata
Upupa marginata	66.93	Birds	Alldata
Aegotheles affinis	60	Birds	Alldata
Aegotheles albertisi	35.2	Birds	Alldata
Aegotheles archboldi	30.6	Birds	Alldata
Aegotheles bennettii	60	Birds	Alldata
Aegotheles crinifrons	136	Birds	Alldata
Aegotheles cristatus	42.78	Birds	Alldata
Aegotheles insignis	78.5	Birds	Alldata
Aegotheles savesi	52	Birds	Alldata
Aegotheles tatei	52	Birds	Alldata
Aegotheles wallacii	50.73	Birds	Alldata
Aerodramus bartschi	7.4	Birds	Alldata
Aerodramus brevirostris	13.42	Birds	Alldata
Aerodramus elaphrus	10.7	Birds	Alldata
Aerodramus francicus	8.9	Birds	Alldata
Aerodramus fuciphagus	10.7	Birds	Alldata
Aerodramus hirundinaceus	10.1	Birds	Alldata
Aerodramus infuscatus	13.4	Birds	Alldata
Aerodramus inquietus	11	Birds	Alldata
Aerodramus leucophaeus	13.35	Birds	Alldata
Aerodramus maximus	17	Birds	Alldata
Aerodramus mearnsi	11.3	Birds	Alldata
Aerodramus nuditarsus	13.35	Birds	Alldata
Aerodramus orientalis	13.35	Birds	Alldata
Aerodramus papuensis	19.9	Birds	Alldata
Aerodramus pelewensis	13.35	Birds	Alldata
Aerodramus salangana	11.3	Birds	Alldata
Aerodramus sawtelli	8.6	Birds	Alldata
Aerodramus spodiopygius	8.03	Birds	Alldata
Aerodramus terraereginae	12	Birds	Alldata
Aerodramus unicolor	11	Birds	Alldata
Aerodramus vanikorensis	10.7	Birds	Alldata
Aerodramus vulcanorum	13.42	Birds	Alldata
Aerodramus whiteheadi	14	Birds	Alldata
Aeronautes andecolus	17.6	Birds	Alldata
Aeronautes montivagus	20.14	Birds	Alldata
Aeronautes saxatalis	32.1	Birds	Alldata
Apus acuticauda	39.4	Birds	Alldata
Apus affinis	22.57	Birds	Alldata
Apus alexandri	39.4	Birds	Alldata
Apus apus	37.6	Birds	Alldata
Apus balstoni	42.8	Birds	Alldata
Apus barbatus	42.8	Birds	Alldata
Apus batesi	22.1	Birds	Alldata
Apus berliozi	38.2	Birds	Alldata
Apus bradfieldi	42.4	Birds	Alldata
Apus caffer	22.1	Birds	Alldata
Apus horus	27.45	Birds	Alldata
Apus niansae	32.5	Birds	Alldata
Apus nipalensis	29.82	Birds	Alldata
Apus pacificus	39.43	Birds	Alldata
Apus pallidus	41.9	Birds	Alldata
Apus sladeniae	42.8	Birds	Alldata
Apus unicolor	22.5	Birds	Alldata
Chaetura andrei	17.1	Birds	Alldata
Chaetura brachyura	18.3	Birds	Alldata
Chaetura chapmani	23.83	Birds	Alldata
Chaetura cinereiventris	13.9	Birds	Alldata
Chaetura egregia	23.4	Birds	Alldata
Chaetura fumosa	15.69	Birds	Alldata
Chaetura martinica	12.5	Birds	Alldata
Chaetura meridionalis	22.2	Birds	Alldata
Chaetura pelagica	23.6	Birds	Alldata
Chaetura spinicaudus	15.69	Birds	Alldata
Chaetura vauxi	17.1	Birds	Alldata
Collocalia esculenta	6.29	Birds	Alldata
Collocalia linchi	5.9	Birds	Alldata
Collocalia troglodytes	5.4	Birds	Alldata
Cypseloides cherriei	22.1	Birds	Alldata
Cypseloides cryptus	34.54	Birds	Alldata
Cypseloides fumigatus	41.95	Birds	Alldata
Cypseloides lemosi	28.1	Birds	Alldata
Cypseloides niger	39.67	Birds	Alldata
Cypseloides rothschildi	41.95	Birds	Alldata
Cypseloides senex	82.25	Birds	Alldata
Cypseloides storeri	39.5	Birds	Alldata
Cypsiurus balasiensis	9.11	Birds	Alldata
Cypsiurus gracilis	13.6	Birds	Alldata
Cypsiurus parvus	13.6	Birds	Alldata
Hirundapus caudacutus	95.5	Birds	Alldata
Hirundapus celebensis	180	Birds	Alldata
Hirundapus cochinchinensis	83.79	Birds	Alldata
Hirundapus giganteus	127	Birds	Alldata
Hydrochous gigas	35.8	Birds	Alldata
Mearnsia novaeguineae	32.6	Birds	Alldata
Mearnsia picina	42.5	Birds	Alldata
Neafrapus boehmi	14.42	Birds	Alldata
Neafrapus cassini	39.97	Birds	Alldata
Panyptila cayennensis	21.1	Birds	Alldata
Panyptila sanctihieronymi	48.1	Birds	Alldata
Rhaphidura leucopygialis	13.6	Birds	Alldata
Rhaphidura sabini	16	Birds	Alldata
Schoutedenapus myoptilus	23.5	Birds	Alldata
Streptoprocne biscutata	95.81	Birds	Alldata
Streptoprocne phelpsi	21.8	Birds	Alldata
Streptoprocne rutila	20.2	Birds	Alldata
Streptoprocne semicollaris	175	Birds	Alldata
Streptoprocne zonaris	86.79	Birds	Alldata
Tachornis furcata	6.5	Birds	Alldata
Tachornis phoenicobia	10.2	Birds	Alldata
Tachornis squamata	10.97	Birds	Alldata
Tachymarptis aequatorialis	92.8	Birds	Alldata
Tachymarptis melba	100.38	Birds	Alldata
Telacanthura melanopygia	52	Birds	Alldata
Telacanthura ussheri	32.61	Birds	Alldata
Zoonavena grandidieri	8	Birds	Alldata
Zoonavena sylvatica	16	Birds	Alldata
Zoonavena thomensis	8	Birds	Alldata
Antrostomus arizonae	53.3	Birds	Alldata
Antrostomus badius	59.8	Birds	Alldata
Antrostomus carolinensis	109	Birds	Alldata
Antrostomus cubanensis	63.5	Birds	Alldata
Antrostomus ekmani	64	Birds	Alldata
Antrostomus noctitherus	36.1	Birds	Alldata
Antrostomus ridgwayi	48	Birds	Alldata
Antrostomus rufus	94.2	Birds	Alldata
Antrostomus salvini	56	Birds	Alldata
Antrostomus saturatus	52	Birds	Alldata
Antrostomus sericocaudatus	83	Birds	Alldata
Antrostomus vociferus	53.3	Birds	Alldata
Caprimulgus aegyptius	77.3	Birds	Alldata
Caprimulgus affinis	58.7	Birds	Alldata
Caprimulgus andamanicus	66.2	Birds	Alldata
Caprimulgus asiaticus	42	Birds	Alldata
Caprimulgus atripennis	61	Birds	Alldata
Caprimulgus batesi	100	Birds	Alldata
Caprimulgus celebensis	57.51	Birds	Alldata
Caprimulgus centralasicus	57.51	Birds	Alldata
Caprimulgus clarus	42.5	Birds	Alldata
Caprimulgus climacurus	45.8	Birds	Alldata
Caprimulgus concretus	57.51	Birds	Alldata
Caprimulgus donaldsoni	29	Birds	Alldata
Caprimulgus europaeus	67	Birds	Alldata
Caprimulgus eximius	66.29	Birds	Alldata
Caprimulgus fossii	58.29	Birds	Alldata
Caprimulgus fraenatus	59.73	Birds	Alldata
Caprimulgus indicus	91.59	Birds	Alldata
Caprimulgus inornatus	50.26	Birds	Alldata
Caprimulgus jotaka	91.59	Birds	Alldata
Caprimulgus longipennis	48	Birds	Alldata
Caprimulgus macrurus	66.2	Birds	Alldata
Caprimulgus madagascariensis	41.1	Birds	Alldata
Caprimulgus mahrattensis	57	Birds	Alldata
Caprimulgus manillensis	70.3	Birds	Alldata
Caprimulgus meesi	66.2	Birds	Alldata
Caprimulgus natalensis	77.7	Birds	Alldata
Caprimulgus nubicus	49.3	Birds	Alldata
Caprimulgus pectoralis	51.43	Birds	Alldata
Caprimulgus phalaena	91.59	Birds	Alldata
Caprimulgus poliocephalus	41.8	Birds	Alldata
Caprimulgus prigoginei	57.51	Birds	Alldata
Caprimulgus pulchellus	57.51	Birds	Alldata
Caprimulgus ruficollis	68.5	Birds	Alldata
Caprimulgus rufigena	51.96	Birds	Alldata
Caprimulgus solala	79	Birds	Alldata
Caprimulgus stellatus	58.2	Birds	Alldata
Caprimulgus tristigma	79	Birds	Alldata
Caprimulgus vexillarius	72.24	Birds	Alldata
Chordeiles acutipennis	48.42	Birds	Alldata
Chordeiles gundlachii	50	Birds	Alldata
Chordeiles minor	79.3	Birds	Alldata
Chordeiles nacunda	159	Birds	Alldata
Chordeiles pusillus	30.6	Birds	Alldata
Chordeiles rupestris	52.3	Birds	Alldata
Eleothreptus anomalus	43.7	Birds	Alldata
Eleothreptus candicans	49.3	Birds	Alldata
Eurostopodus archboldi	77	Birds	Alldata
Eurostopodus argus	93.39	Birds	Alldata
Eurostopodus diabolicus	104.38	Birds	Alldata
Eurostopodus exul	77	Birds	Alldata
Eurostopodus mystacalis	134.52	Birds	Alldata
Eurostopodus nigripennis	134.52	Birds	Alldata
Eurostopodus papuensis	80.49	Birds	Alldata
Gactornis enarratus	52.8	Birds	Alldata
Hydropsalis cayennensis	35.5	Birds	Alldata
Hydropsalis climacocerca	46	Birds	Alldata
Hydropsalis maculicaudus	30.3	Birds	Alldata
Hydropsalis torquata	58.5	Birds	Alldata
Lurocalis rufiventris	128.5	Birds	Alldata
Lurocalis semitorquatus	75.9	Birds	Alldata
Lyncornis macrotis	140.64	Birds	Alldata
Lyncornis temminckii	95.89	Birds	Alldata
Macropsalis forcipata	139	Birds	Alldata
Nyctidromus albicollis	57.84	Birds	Alldata
Nyctidromus anthonyi	35.89	Birds	Alldata
Nyctiphrynus mcleodii	35	Birds	Alldata
Nyctiphrynus ocellatus	39.6	Birds	Alldata
Nyctiphrynus rosenbergi	52	Birds	Alldata
Nyctiphrynus yucatanicus	24.5	Birds	Alldata
Nyctipolus hirundinaceus	32	Birds	Alldata
Nyctipolus nigrescens	35.7	Birds	Alldata
Nyctiprogne leucopyga	27.3	Birds	Alldata
Nyctiprogne vielliardi	41	Birds	Alldata
Phalaenoptilus nuttallii	48.33	Birds	Alldata
Setopagis heterura	37	Birds	Alldata
Setopagis maculosa	47	Birds	Alldata
Setopagis parvula	37	Birds	Alldata
Setopagis whitelyi	47	Birds	Alldata
Siphonorhis americana	37	Birds	Alldata
Siphonorhis brewsteri	37	Birds	Alldata
Systellura decussata	45.6	Birds	Alldata
Systellura longirostris	45.6	Birds	Alldata
Systellura roraimae	45.6	Birds	Alldata
Uropsalis lyra	71.2	Birds	Alldata
Uropsalis segmentata	42.9	Birds	Alldata
Veles binotatus	63	Birds	Alldata
Hemiprocne comata	20.63	Birds	Alldata
Hemiprocne coronata	29	Birds	Alldata
Hemiprocne longipennis	42.8	Birds	Alldata
Hemiprocne mystacea	70.1	Birds	Alldata
Nyctibius aethereus	440.45	Birds	Alldata
Nyctibius grandis	547	Birds	Alldata
Nyctibius griseus	172.04	Birds	Alldata
Nyctibius jamaicensis	266.04	Birds	Alldata
Nyctibius leucopterus	86.4	Birds	Alldata
Nyctibius maculosus	170.29	Birds	Alldata
Phyllaemulor bracteatus	51.65	Birds	Alldata
Batrachostomus auritus	206	Birds	Alldata
Batrachostomus cornutus	46.3	Birds	Alldata
Batrachostomus harterti	206	Birds	Alldata
Batrachostomus hodgsoni	51	Birds	Alldata
Batrachostomus javensis	46.34	Birds	Alldata
Batrachostomus mixtus	46.3	Birds	Alldata
Batrachostomus moniliger	52.37	Birds	Alldata
Batrachostomus poliolophus	46.3	Birds	Alldata
Batrachostomus septimus	86.75	Birds	Alldata
Batrachostomus stellatus	51.34	Birds	Alldata
Podargus ocellatus	175.37	Birds	Alldata
Podargus papuensis	375.73	Birds	Alldata
Podargus strigoides	308.03	Birds	Alldata
Rigidipenna inexpectata	175.37	Birds	Alldata
Steatornis caripensis	408	Birds	Alldata
Abeillia abeillei	2.7	Birds	Alldata
Adelomyia melanogenys	4.93	Birds	Alldata
Aglaeactis aliciae	7	Birds	Alldata
Aglaeactis castelnaudii	6.7	Birds	Alldata
Aglaeactis cupripennis	7.6	Birds	Alldata
Aglaeactis pamela	5.5	Birds	Alldata
Aglaiocercus berlepschi	4.97	Birds	Alldata
Aglaiocercus coelestis	5.61	Birds	Alldata
Aglaiocercus kingii	4.84	Birds	Alldata
Amazilia alfaroana	5	Birds	Alldata
Amazilia amabilis	4.3	Birds	Alldata
Amazilia amazilia	4.3	Birds	Alldata
Amazilia bartletti	4.6	Birds	Alldata
Amazilia beryllina	4.5	Birds	Alldata
Amazilia boucardi	4.5	Birds	Alldata
Amazilia brevirostris	4.3	Birds	Alldata
Amazilia candida	3.8	Birds	Alldata
Amazilia castaneiventris	5	Birds	Alldata
Amazilia chionogaster	5.04	Birds	Alldata
Amazilia chrysura	4.5	Birds	Alldata
Amazilia coeruleogularis	4.2	Birds	Alldata
Amazilia cupreicauda	3.74	Birds	Alldata
Amazilia cyanifrons	5	Birds	Alldata
Amazilia cyanocephala	5.1	Birds	Alldata
Amazilia cyanura	3.9	Birds	Alldata
Amazilia cyanus	3.3	Birds	Alldata
Amazilia decora	4.7	Birds	Alldata
Amazilia edward	4.7	Birds	Alldata
Amazilia eliciae	3.6	Birds	Alldata
Amazilia fimbriata	4.9	Birds	Alldata
Amazilia franciae	5	Birds	Alldata
Amazilia goudoti	4	Birds	Alldata
Amazilia grayi	5.6	Birds	Alldata
Amazilia humboldtii	5.6	Birds	Alldata
Amazilia julie	3.3	Birds	Alldata
Amazilia lactea	4.6	Birds	Alldata
Amazilia leucogaster	4.7	Birds	Alldata
Amazilia lilliae	4.3	Birds	Alldata
Amazilia luciae	4.5	Birds	Alldata
Amazilia oenone	5.04	Birds	Alldata
Amazilia rosenbergi	3.7	Birds	Alldata
Amazilia rutila	5.24	Birds	Alldata
Amazilia sapphirina	4.4	Birds	Alldata
Amazilia saucerottei	4.5	Birds	Alldata
Amazilia tobaci	4.7	Birds	Alldata
Amazilia tzacatl	4.79	Birds	Alldata
Amazilia versicolor	4.1	Birds	Alldata
Amazilia violiceps	5.1	Birds	Alldata
Amazilia viridicauda	6.1	Birds	Alldata
Amazilia viridifrons	6.3	Birds	Alldata
Amazilia viridigaster	3.74	Birds	Alldata
Amazilia wagneri	6.3	Birds	Alldata
Amazilia yucatanensis	3.89	Birds	Alldata
Androdon aequatorialis	7.3	Birds	Alldata
Anopetia gounellei	3.2	Birds	Alldata
Anthocephala berlepschi	3.9	Birds	Alldata
Anthocephala floriceps	3.9	Birds	Alldata
Anthracothorax aurulentus	5.77	Birds	Alldata
Anthracothorax dominicus	5.77	Birds	Alldata
Anthracothorax mango	8.3	Birds	Alldata
Anthracothorax nigricollis	7	Birds	Alldata
Anthracothorax prevostii	6.4	Birds	Alldata
Anthracothorax veraguensis	7	Birds	Alldata
Anthracothorax viridigula	7.5	Birds	Alldata
Anthracothorax viridis	6.6	Birds	Alldata
Aphantochroa cirrochloris	7.7	Birds	Alldata
Archilochus alexandri	3.39	Birds	Alldata
Archilochus colubris	3.09	Birds	Alldata
Atthis ellioti	2.9	Birds	Alldata
Atthis heloisa	2.2	Birds	Alldata
Augastes lumachella	4	Birds	Alldata
Augastes scutatus	3	Birds	Alldata
Avocettula recurvirostris	4.2	Birds	Alldata
Basilinna leucotis	3.39	Birds	Alldata
Basilinna xantusii	3.4	Birds	Alldata
Boissonneaua flavescens	8.2	Birds	Alldata
Boissonneaua jardini	9.1	Birds	Alldata
Boissonneaua matthewsii	7.7	Birds	Alldata
Calliphlox amethystina	2.8	Birds	Alldata
Calliphlox bryantae	3.3	Birds	Alldata
Calliphlox mitchellii	3.1	Birds	Alldata
Calothorax lucifer	3.3	Birds	Alldata
Calothorax pulcher	2.7	Birds	Alldata
Calypte anna	4.24	Birds	Alldata
Calypte costae	3.09	Birds	Alldata
Campylopterus curvipennis	6	Birds	Alldata
Campylopterus cuvierii	8.9	Birds	Alldata
Campylopterus duidae	6.05	Birds	Alldata
Campylopterus ensipennis	9.6	Birds	Alldata
Campylopterus falcatus	7.2	Birds	Alldata
Campylopterus hemileucurus	9.72	Birds	Alldata
Campylopterus hyperythrus	6.4	Birds	Alldata
Campylopterus largipennis	8.3	Birds	Alldata
Campylopterus phainopeplus	7.65	Birds	Alldata
Campylopterus rufus	7.1	Birds	Alldata
Campylopterus villaviscensio	7.38	Birds	Alldata
Chaetocercus astreans	2	Birds	Alldata
Chaetocercus berlepschi	2	Birds	Alldata
Chaetocercus bombus	6.5	Birds	Alldata
Chaetocercus heliodor	2	Birds	Alldata
Chaetocercus jourdanii	3.26	Birds	Alldata
Chaetocercus mulsant	3.9	Birds	Alldata
Chalcostigma herrani	5.8	Birds	Alldata
Chalcostigma heteropogon	6.1	Birds	Alldata
Chalcostigma olivaceum	8.2	Birds	Alldata
Chalcostigma ruficeps	3.4	Birds	Alldata
Chalcostigma stanleyi	5.8	Birds	Alldata
Chalybura buffonii	6.79	Birds	Alldata
Chalybura urochrysia	6.38	Birds	Alldata
Chlorostilbon assimilis	2.61	Birds	Alldata
Chlorostilbon auriceps	2.61	Birds	Alldata
Chlorostilbon canivetii	2.61	Birds	Alldata
Chlorostilbon forficatus	2.61	Birds	Alldata
Chlorostilbon gibsoni	2.61	Birds	Alldata
Chlorostilbon lucidus	3.5	Birds	Alldata
Chlorostilbon maugaeus	3.1	Birds	Alldata
Chlorostilbon mellisugus	2.61	Birds	Alldata
Chlorostilbon notatus	4.2	Birds	Alldata
Chlorostilbon olivaresi	3.69	Birds	Alldata
Chlorostilbon poortmani	3.3	Birds	Alldata
Chlorostilbon ricordii	3.2	Birds	Alldata
Chlorostilbon russatus	3.4	Birds	Alldata
Chlorostilbon stenurus	3.4	Birds	Alldata
Chlorostilbon swainsonii	4.3	Birds	Alldata
Chrysolampis mosquitus	3.9	Birds	Alldata
Clytolaema rubricauda	7.9	Birds	Alldata
Coeligena albicaudata	7.39	Birds	Alldata
Coeligena bonapartei	6.49	Birds	Alldata
Coeligena coeligena	6.8	Birds	Alldata
Coeligena conradii	6.72	Birds	Alldata
Coeligena consita	6.49	Birds	Alldata
Coeligena dichroura	7.39	Birds	Alldata
Coeligena eisenmanni	6.72	Birds	Alldata
Coeligena eos	6.49	Birds	Alldata
Coeligena helianthea	6.64	Birds	Alldata
Coeligena inca	6.72	Birds	Alldata
Coeligena iris	6.9	Birds	Alldata
Coeligena lutetiae	7.29	Birds	Alldata
Coeligena orina	6.49	Birds	Alldata
Coeligena osculans	7.39	Birds	Alldata
Coeligena phalerata	6.1	Birds	Alldata
Coeligena prunellei	6.98	Birds	Alldata
Coeligena torquata	6.72	Birds	Alldata
Coeligena violifer	7.39	Birds	Alldata
Coeligena wilsoni	6.7	Birds	Alldata
Colibri coruscans	6.7	Birds	Alldata
Colibri delphinae	6.4	Birds	Alldata
Colibri serrirostris	6.7	Birds	Alldata
Colibri thalassinus	5.9	Birds	Alldata
Cyanophaia bicolor	4.5	Birds	Alldata
Cynanthus doubledayi	3.1	Birds	Alldata
Cynanthus latirostris	3.1	Birds	Alldata
Cynanthus lawrencei	3.1	Birds	Alldata
Cynanthus sordidus	4	Birds	Alldata
Discosura conversii	3	Birds	Alldata
Discosura langsdorffi	2.8	Birds	Alldata
Discosura letitiae	2.83	Birds	Alldata
Discosura longicaudus	3.4	Birds	Alldata
Discosura popelairii	2.5	Birds	Alldata
Doricha eliza	2.5	Birds	Alldata
Doricha enicura	2.4	Birds	Alldata
Doryfera johannae	4.81	Birds	Alldata
Doryfera ludovicae	6	Birds	Alldata
Elvira chionura	3	Birds	Alldata
Elvira cupreiceps	3	Birds	Alldata
Ensifera ensifera	11.2	Birds	Alldata
Eriocnemis aline	4.24	Birds	Alldata
Eriocnemis cupreoventris	5.3	Birds	Alldata
Eriocnemis derbyi	5.5	Birds	Alldata
Eriocnemis glaucopoides	3.7	Birds	Alldata
Eriocnemis godini	5.06	Birds	Alldata
Eriocnemis isabellae	4.5	Birds	Alldata
Eriocnemis luciani	6	Birds	Alldata
Eriocnemis mirabilis	5.06	Birds	Alldata
Eriocnemis mosquera	5.3	Birds	Alldata
Eriocnemis nigrivestis	8.5	Birds	Alldata
Eriocnemis sapphiropygia	7	Birds	Alldata
Eriocnemis vestita	4.54	Birds	Alldata
Eugenes fulgens	8	Birds	Alldata
Eulampis holosericeus	5.7	Birds	Alldata
Eulampis jugularis	8.85	Birds	Alldata
Eulidia yarrellii	2.5	Birds	Alldata
Eupetomena macroura	9	Birds	Alldata
Eupherusa cyanophrys	4.8	Birds	Alldata
Eupherusa eximia	4.3	Birds	Alldata
Eupherusa nigriventris	3.5	Birds	Alldata
Eupherusa poliocerca	4.8	Birds	Alldata
Eutoxeres aquila	10.6	Birds	Alldata
Eutoxeres condamini	10.79	Birds	Alldata
Florisuga fusca	8	Birds	Alldata
Florisuga mellivora	7.4	Birds	Alldata
Glaucis aeneus	4.8	Birds	Alldata
Glaucis dohrnii	5.8	Birds	Alldata
Glaucis hirsutus	6.76	Birds	Alldata
Goethalsia bella	3.4	Birds	Alldata
Goldmania violiceps	4.1	Birds	Alldata
Haplophaedia assimilis	4.8	Birds	Alldata
Haplophaedia aureliae	5.2	Birds	Alldata
Haplophaedia lugens	6.9	Birds	Alldata
Heliactin bilophus	4.4	Birds	Alldata
Heliangelus amethysticollis	5.04	Birds	Alldata
Heliangelus clarisse	5.04	Birds	Alldata
Heliangelus exortis	4.59	Birds	Alldata
Heliangelus mavors	4.2	Birds	Alldata
Heliangelus micraster	3.9	Birds	Alldata
Heliangelus regalis	3.6	Birds	Alldata
Heliangelus spencei	5.04	Birds	Alldata
Heliangelus strophianus	5.5	Birds	Alldata
Heliangelus viola	5.4	Birds	Alldata
Heliodoxa aurescens	6.4	Birds	Alldata
Heliodoxa branickii	5.2	Birds	Alldata
Heliodoxa gularis	6.3	Birds	Alldata
Heliodoxa imperatrix	8.8	Birds	Alldata
Heliodoxa jacula	8.09	Birds	Alldata
Heliodoxa leadbeateri	7.4	Birds	Alldata
Heliodoxa rubinoides	7.79	Birds	Alldata
Heliodoxa schreibersii	9.17	Birds	Alldata
Heliodoxa whitelyana	9.17	Birds	Alldata
Heliodoxa xanthogonys	6.99	Birds	Alldata
Heliomaster constantii	7.3	Birds	Alldata
Heliomaster furcifer	5.4	Birds	Alldata
Heliomaster longirostris	6.6	Birds	Alldata
Heliomaster squamosus	5.9	Birds	Alldata
Heliothryx auritus	5.4	Birds	Alldata
Heliothryx barroti	5.5	Birds	Alldata
Hylonympha macrocerca	7.3	Birds	Alldata
Klais guimeti	2.6	Birds	Alldata
Lafresnaya lafresnayi	5.3	Birds	Alldata
Lampornis amethystinus	5.2	Birds	Alldata
Lampornis calolaemus	5.08	Birds	Alldata
Lampornis castaneoventris	5.08	Birds	Alldata
Lampornis cinereicauda	5.08	Birds	Alldata
Lampornis clemenciae	7.55	Birds	Alldata
Lampornis hemileucus	5.5	Birds	Alldata
Lampornis sybillae	6.3	Birds	Alldata
Lampornis viridipallens	5.33	Birds	Alldata
Lamprolaima rhami	7.8	Birds	Alldata
Lesbia nuna	3.7	Birds	Alldata
Lesbia victoriae	5	Birds	Alldata
Leucippus baeri	4.5	Birds	Alldata
Leucippus chlorocercus	4.6	Birds	Alldata
Leucippus fallax	6	Birds	Alldata
Leucippus taczanowskii	6.4	Birds	Alldata
Leucochloris albicollis	6.3	Birds	Alldata
Loddigesia mirabilis	3	Birds	Alldata
Lophornis adorabilis	2.7	Birds	Alldata
Lophornis brachylophus	2.7	Birds	Alldata
Lophornis chalybeus	3	Birds	Alldata
Lophornis delattrei	2.8	Birds	Alldata
Lophornis gouldii	2.4	Birds	Alldata
Lophornis helenae	2.6	Birds	Alldata
Lophornis magnificus	2.7	Birds	Alldata
Lophornis ornatus	2.3	Birds	Alldata
Lophornis pavoninus	3	Birds	Alldata
Lophornis stictolophus	2.7	Birds	Alldata
Lophornis verreauxii	3	Birds	Alldata
Mellisuga helenae	2.2	Birds	Alldata
Mellisuga minima	2.4	Birds	Alldata
Metallura aeneocauda	5.2	Birds	Alldata
Metallura baroni	4.3	Birds	Alldata
Metallura eupogon	4.6	Birds	Alldata
Metallura iracunda	3.9	Birds	Alldata
Metallura odomae	5.1	Birds	Alldata
Metallura phoebe	5.4	Birds	Alldata
Metallura theresiae	4.9	Birds	Alldata
Metallura tyrianthina	3.8	Birds	Alldata
Metallura williami	4.5	Birds	Alldata
Microchera albocoronata	2.7	Birds	Alldata
Microstilbon burmeisteri	2.5	Birds	Alldata
Myrmia micrura	2.3	Birds	Alldata
Myrtis fanny	2.3	Birds	Alldata
Nesophlox evelynae	2.4	Birds	Alldata
Nesophlox lyrura	2.4	Birds	Alldata
Ocreatus underwoodii	3	Birds	Alldata
Opisthoprora euryptera	6.2	Birds	Alldata
Oreonympha albolimbata	7.7	Birds	Alldata
Oreonympha nobilis	7.7	Birds	Alldata
Oreotrochilus adela	7.9	Birds	Alldata
Oreotrochilus chimborazo	8.2	Birds	Alldata
Oreotrochilus estella	8.1	Birds	Alldata
Oreotrochilus leucopleurus	8.2	Birds	Alldata
Oreotrochilus melanogaster	9.1	Birds	Alldata
Oreotrochilus stolzmanni	8.7	Birds	Alldata
Orthorhyncus cristatus	3.02	Birds	Alldata
Oxypogon cyanolaemus	4.8	Birds	Alldata
Oxypogon guerinii	4.8	Birds	Alldata
Oxypogon lindenii	4.8	Birds	Alldata
Oxypogon stuebelii	4.8	Birds	Alldata
Panterpe insignis	5.7	Birds	Alldata
Patagona gigas	20.2	Birds	Alldata
Phaethornis aethopygus	3	Birds	Alldata
Phaethornis anthophilus	5.9	Birds	Alldata
Phaethornis atrimentalis	2.6	Birds	Alldata
Phaethornis augusti	6	Birds	Alldata
Phaethornis baroni	6	Birds	Alldata
Phaethornis bourcieri	4.3	Birds	Alldata
Phaethornis eurynome	5.3	Birds	Alldata
Phaethornis griseogularis	2.3	Birds	Alldata
Phaethornis guy	6.3	Birds	Alldata
Phaethornis hispidus	5	Birds	Alldata
Phaethornis idaliae	2.6	Birds	Alldata
Phaethornis koepckeae	5.03	Birds	Alldata
Phaethornis longirostris	6	Birds	Alldata
Phaethornis longuemareus	3	Birds	Alldata
Phaethornis major	4.3	Birds	Alldata
Phaethornis malaris	5.9	Birds	Alldata
Phaethornis mexicanus	6	Birds	Alldata
Phaethornis nattereri	3.1	Birds	Alldata
Phaethornis philippii	5	Birds	Alldata
Phaethornis porcullae	2.3	Birds	Alldata
Phaethornis pretrei	5.6	Birds	Alldata
Phaethornis ruber	2.4	Birds	Alldata
Phaethornis rupurumii	3.7	Birds	Alldata
Phaethornis squalidus	3.4	Birds	Alldata
Phaethornis striigularis	3	Birds	Alldata
Phaethornis stuarti	2.9	Birds	Alldata
Phaethornis subochraceus	3.8	Birds	Alldata
Phaethornis superciliosus	6.3	Birds	Alldata
Phaethornis syrmatophorus	5.8	Birds	Alldata
Phaethornis yaruqui	5.4	Birds	Alldata
Phlogophilus harterti	2.7	Birds	Alldata
Phlogophilus hemileucurus	2.8	Birds	Alldata
Polyonymus caroli	4.8	Birds	Alldata
Polytmus guainumbi	5.2	Birds	Alldata
Polytmus milleri	4.1	Birds	Alldata
Polytmus theresiae	3.8	Birds	Alldata
Pterophanes cyanopterus	9.25	Birds	Alldata
Ramphodon naevius	7.9	Birds	Alldata
Ramphomicron dorsale	3.5	Birds	Alldata
Ramphomicron microrhynchum	3.6	Birds	Alldata
Rhodopis vesper	3.8	Birds	Alldata
Sappho sparganurus	5.3	Birds	Alldata
Schistes albogularis	3.6	Birds	Alldata
Schistes geoffroyi	3.6	Birds	Alldata
Selasphorus ardens	3.08	Birds	Alldata
Selasphorus calliope	2.64	Birds	Alldata
Selasphorus flammula	2.69	Birds	Alldata
Selasphorus platycercus	3.54	Birds	Alldata
Selasphorus rufus	3.5	Birds	Alldata
Selasphorus sasin	3.36	Birds	Alldata
Selasphorus scintilla	2.2	Birds	Alldata
Sephanoides fernandensis	8.73	Birds	Alldata
Sephanoides sephaniodes	5.17	Birds	Alldata
Stephanoxis lalandi	4	Birds	Alldata
Stephanoxis loddigesii	4	Birds	Alldata
Sternoclyta cyanopectus	8	Birds	Alldata
Taphrolesbia griseiventris	8.94	Birds	Alldata
Taphrospilus hypostictus	7	Birds	Alldata
Thalurania colombica	4.5	Birds	Alldata
Thalurania furcata	4.19	Birds	Alldata
Thalurania glaucopis	4.8	Birds	Alldata
Thalurania ridgwayi	3.8	Birds	Alldata
Thalurania watertonii	4.6	Birds	Alldata
Thaumastura cora	1.9	Birds	Alldata
Threnetes leucurus	5.6	Birds	Alldata
Threnetes niger	5.6	Birds	Alldata
Threnetes ruckeri	5.2	Birds	Alldata
Tilmatura dupontii	2.2	Birds	Alldata
Topaza pella	12.11	Birds	Alldata
Topaza pyra	12.11	Birds	Alldata
Trochilus polytmus	4.84	Birds	Alldata
Trochilus scitulus	4	Birds	Alldata
Urochroa bougueri	11.4	Birds	Alldata
Urochroa leucura	11.4	Birds	Alldata
Urosticte benjamini	3.9	Birds	Alldata
Urosticte ruficrissa	4.3	Birds	Alldata
Cariama cristata	1400	Birds	Alldata
Chunga burmeisteri	1298	Birds	Alldata
Cathartes aura	1518.24	Birds	Alldata
Cathartes burrovianus	935	Birds	Alldata
Cathartes melambrotus	1373	Birds	Alldata
Coragyps atratus	1881.69	Birds	Alldata
Gymnogyps californianus	8442.74	Birds	Alldata
Sarcoramphus papa	3400	Birds	Alldata
Vultur gryphus	11236.1	Birds	Alldata
Aethia cristatella	259.36	Birds	Alldata
Aethia psittacula	269.98	Birds	Alldata
Aethia pusilla	83.99	Birds	Alldata
Aethia pygmaea	112	Birds	Alldata
Alca torda	725.99	Birds	Alldata
Alle alle	180.73	Birds	Alldata
Brachyramphus brevirostris	234	Birds	Alldata
Brachyramphus marmoratus	220	Birds	Alldata
Brachyramphus perdix	220	Birds	Alldata
Cepphus carbo	490	Birds	Alldata
Cepphus columba	530	Birds	Alldata
Cepphus grylle	378	Birds	Alldata
Cerorhinca monocerata	482.24	Birds	Alldata
Fratercula arctica	593.01	Birds	Alldata
Fratercula cirrhata	774.37	Birds	Alldata
Fratercula corniculata	536.14	Birds	Alldata
Ptychoramphus aleuticus	184	Birds	Alldata
Synthliboramphus antiquus	217.72	Birds	Alldata
Synthliboramphus craveri	151	Birds	Alldata
Synthliboramphus hypoleucus	167	Birds	Alldata
Synthliboramphus scrippsi	167	Birds	Alldata
Synthliboramphus wumizusume	198	Birds	Alldata
Uria aalge	991.93	Birds	Alldata
Uria lomvia	963.99	Birds	Alldata
Burhinus bistriatus	787	Birds	Alldata
Burhinus capensis	422.99	Birds	Alldata
Burhinus grallarius	648.07	Birds	Alldata
Burhinus indicus	307	Birds	Alldata
Burhinus oedicnemus	459	Birds	Alldata
Burhinus senegalensis	326	Birds	Alldata
Burhinus superciliaris	480	Birds	Alldata
Burhinus vermiculatus	320	Birds	Alldata
Esacus magnirostris	1015.87	Birds	Alldata
Esacus recurvirostris	790	Birds	Alldata
Anarhynchus frontalis	57.64	Birds	Alldata
Charadrius alexandrinus	42.3	Birds	Alldata
Charadrius alticola	44.9	Birds	Alldata
Charadrius aquilonius	146	Birds	Alldata
Charadrius asiaticus	77.09	Birds	Alldata
Charadrius bicinctus	59.4	Birds	Alldata
Charadrius bifrontatus	31.2	Birds	Alldata
Charadrius collaris	28.3	Birds	Alldata
Charadrius dealbatus	42.3	Birds	Alldata
Charadrius dubius	38.7	Birds	Alldata
Charadrius falklandicus	65	Birds	Alldata
Charadrius forbesi	31.2	Birds	Alldata
Charadrius hiaticula	64.04	Birds	Alldata
Charadrius javanicus	42.3	Birds	Alldata
Charadrius leschenaultii	74.8	Birds	Alldata
Charadrius marginatus	48.3	Birds	Alldata
Charadrius melodus	54.39	Birds	Alldata
Charadrius modestus	78	Birds	Alldata
Charadrius mongolus	64	Birds	Alldata
Charadrius montanus	95.74	Birds	Alldata
Charadrius nivosus	42.3	Birds	Alldata
Charadrius obscurus	146	Birds	Alldata
Charadrius pallidus	34.8	Birds	Alldata
Charadrius pecuarius	34	Birds	Alldata
Charadrius peronii	42	Birds	Alldata
Charadrius placidus	62.7	Birds	Alldata
Charadrius ruficapillus	37.4	Birds	Alldata
Charadrius sanctaehelenae	48.7	Birds	Alldata
Charadrius semipalmatus	46.74	Birds	Alldata
Charadrius thoracicus	11.5	Birds	Alldata
Charadrius tricollaris	31.2	Birds	Alldata
Charadrius veredus	95	Birds	Alldata
Charadrius vociferus	96.44	Birds	Alldata
Charadrius wilsonia	55.1	Birds	Alldata
Elseyornis melanops	33	Birds	Alldata
Erythrogonys cinctus	51.4	Birds	Alldata
Eudromias morinellus	108.16	Birds	Alldata
Hoploxypterus cayanus	75.76	Birds	Alldata
Oreopholus ruficollis	131	Birds	Alldata
Peltohyas australis	83.5	Birds	Alldata
Phegornis mitchellii	35.5	Birds	Alldata
Pluvialis apricaria	214	Birds	Alldata
Pluvialis dominica	151.47	Birds	Alldata
Pluvialis fulva	134.9	Birds	Alldata
Pluvialis squatarola	250	Birds	Alldata
Thinornis cucullatus	100	Birds	Alldata
Thinornis novaeseelandiae	61	Birds	Alldata
Vanellus albiceps	192	Birds	Alldata
Vanellus armatus	156	Birds	Alldata
Vanellus chilensis	327	Birds	Alldata
Vanellus cinereus	270	Birds	Alldata
Vanellus coronatus	165	Birds	Alldata
Vanellus crassirostris	170	Birds	Alldata
Vanellus duvaucelii	143	Birds	Alldata
Vanellus gregarius	224.49	Birds	Alldata
Vanellus indicus	181	Birds	Alldata
Vanellus leucurus	132	Birds	Alldata
Vanellus lugubris	122	Birds	Alldata
Vanellus macropterus	325	Birds	Alldata
Vanellus malabaricus	140	Birds	Alldata
Vanellus melanocephalus	214	Birds	Alldata
Vanellus melanopterus	184.9	Birds	Alldata
Vanellus miles	387	Birds	Alldata
Vanellus novaehollandiae	387	Birds	Alldata
Vanellus resplendens	214	Birds	Alldata
Vanellus senegallus	248	Birds	Alldata
Vanellus spinosus	187.95	Birds	Alldata
Vanellus superciliosus	150	Birds	Alldata
Vanellus tectus	100	Birds	Alldata
Vanellus tricolor	184	Birds	Alldata
Vanellus vanellus	218.37	Birds	Alldata
Chionis albus	675.69	Birds	Alldata
Chionis minor	493.96	Birds	Alldata
Dromas ardeola	325	Birds	Alldata
Cursorius coromandelicus	138	Birds	Alldata
Cursorius cursor	138	Birds	Alldata
Cursorius rufus	74.99	Birds	Alldata
Cursorius somalensis	138	Birds	Alldata
Cursorius temminckii	69.2	Birds	Alldata
Glareola cinerea	37.4	Birds	Alldata
Glareola lactea	39.8	Birds	Alldata
Glareola maldivarum	75.2	Birds	Alldata
Glareola nordmanni	97.19	Birds	Alldata
Glareola nuchalis	62.7	Birds	Alldata
Glareola ocularis	91.9	Birds	Alldata
Glareola pratincola	84.9	Birds	Alldata
Rhinoptilus bitorquatus	150	Birds	Alldata
Rhinoptilus chalcopterus	150	Birds	Alldata
Rhinoptilus cinctus	105	Birds	Alldata
Smutsornis africanus	87.5	Birds	Alldata
Stiltia isabella	65.5	Birds	Alldata
Haematopus ater	724	Birds	Alldata
Haematopus chathamensis	598.66	Birds	Alldata
Haematopus finschi	526	Birds	Alldata
Haematopus fuliginosus	818.99	Birds	Alldata
Haematopus leucopodus	617.99	Birds	Alldata
Haematopus longirostris	613.88	Birds	Alldata
Haematopus moquini	692	Birds	Alldata
Haematopus ostralegus	526	Birds	Alldata
Haematopus palliatus	601.45	Birds	Alldata
Haematopus unicolor	671	Birds	Alldata
Ibidorhyncha struthersii	294	Birds	Alldata
Actophilornis africanus	189.09	Birds	Alldata
Actophilornis albinucha	239	Birds	Alldata
Hydrophasianus chirurgus	160.03	Birds	Alldata
Irediparra gallinacea	98.8	Birds	Alldata
Jacana jacana	106.24	Birds	Alldata
Jacana spinosa	94	Birds	Alldata
Metopidius indicus	155	Birds	Alldata
Microparra capensis	41.3	Birds	Alldata
Anous albivittus	72.2	Birds	Alldata
Anous ceruleus	53	Birds	Alldata
Anous minutus	112.44	Birds	Alldata
Anous stolidus	177.77	Birds	Alldata
Anous tenuirostris	112	Birds	Alldata
Chlidonias albostriatus	94.69	Birds	Alldata
Chlidonias hybrida	83.67	Birds	Alldata
Chlidonias leucopterus	54.2	Birds	Alldata
Chlidonias niger	65.3	Birds	Alldata
Creagrus furcatus	686.99	Birds	Alldata
Gelochelidon macrotarsa	218.25	Birds	Alldata
Gelochelidon nilotica	218.25	Birds	Alldata
Gygis alba	117	Birds	Alldata
Gygis microrhyncha	117	Birds	Alldata
Hydrocoloeus minutus	118	Birds	Alldata
Hydroprogne caspia	655	Birds	Alldata
Larosterna inca	219	Birds	Alldata
Larus argentatus	1090.99	Birds	Alldata
Larus armenicus	866.99	Birds	Alldata
Larus atlanticus	842.37	Birds	Alldata
Larus atricilla	307.41	Birds	Alldata
Larus audouinii	534.99	Birds	Alldata
Larus belcheri	638.61	Birds	Alldata
Larus brunnicephalus	569.29	Birds	Alldata
Larus bulleri	230.16	Birds	Alldata
Larus cachinnans	1111.89	Birds	Alldata
Larus californicus	683.39	Birds	Alldata
Larus canus	412.53	Birds	Alldata
Larus cirrocephalus	374.69	Birds	Alldata
Larus crassirostris	561	Birds	Alldata
Larus delawarensis	516.31	Birds	Alldata
Larus dominicanus	952.43	Birds	Alldata
Larus fuliginosus	380	Birds	Alldata
Larus fuscus	762.36	Birds	Alldata
Larus genei	281	Birds	Alldata
Larus glaucescens	1056.54	Birds	Alldata
Larus glaucoides	693.31	Birds	Alldata
Larus hartlaubii	292	Birds	Alldata
Larus heermanni	499.99	Birds	Alldata
Larus hemprichii	451.66	Birds	Alldata
Larus hyperboreus	1529.04	Birds	Alldata
Larus ichthyaetus	1378.84	Birds	Alldata
Larus leucophthalmus	328.89	Birds	Alldata
Larus livens	1322	Birds	Alldata
Larus maculipennis	339	Birds	Alldata
Larus marinus	1649.71	Birds	Alldata
Larus melanocephalus	256	Birds	Alldata
Larus michahellis	1111.89	Birds	Alldata
Larus modestus	344	Birds	Alldata
Larus novaehollandiae	268.99	Birds	Alldata
Larus occidentalis	922.78	Birds	Alldata
Larus pacificus	1292.03	Birds	Alldata
Larus philadelphia	210.71	Birds	Alldata
Larus pipixcan	280	Birds	Alldata
Larus relictus	490.2	Birds	Alldata
Larus ridibundus	284	Birds	Alldata
Larus schistisagus	1323	Birds	Alldata
Larus scoresbii	523.5	Birds	Alldata
Larus serranus	478	Birds	Alldata
Larus smithsonianus	1090.99	Birds	Alldata
Onychoprion aleuticus	120	Birds	Alldata
Onychoprion anaethetus	119.42	Birds	Alldata
Onychoprion fuscatus	185.72	Birds	Alldata
Onychoprion lunatus	120	Birds	Alldata
Pagophila eburnea	549.99	Birds	Alldata
Phaetusa simplex	235	Birds	Alldata
Rhodostethia rosea	187	Birds	Alldata
Rissa brevirostris	377	Birds	Alldata
Rissa tridactyla	415.99	Birds	Alldata
Rynchops albicollis	164	Birds	Alldata
Rynchops flavirostris	164	Birds	Alldata
Rynchops niger	297.73	Birds	Alldata
Saundersilarus saundersi	198	Birds	Alldata
Sterna acuticauda	153	Birds	Alldata
Sterna aurantia	209	Birds	Alldata
Sterna dougallii	112	Birds	Alldata
Sterna forsteri	149	Birds	Alldata
Sterna hirundinacea	188	Birds	Alldata
Sterna hirundo	129.15	Birds	Alldata
Sterna paradisaea	110	Birds	Alldata
Sterna repressa	90	Birds	Alldata
Sterna striata	129	Birds	Alldata
Sterna sumatrana	106	Birds	Alldata
Sterna trudeaui	153	Birds	Alldata
Sterna virgata	126	Birds	Alldata
Sterna vittata	139	Birds	Alldata
Sternula albifrons	57	Birds	Alldata
Sternula antillarum	45.86	Birds	Alldata
Sternula balaenarum	60	Birds	Alldata
Sternula lorata	53.8	Birds	Alldata
Sternula nereis	72.3	Birds	Alldata
Sternula saundersi	42.5	Birds	Alldata
Sternula superciliaris	46.4	Birds	Alldata
Thalasseus bengalensis	209	Birds	Alldata
Thalasseus bergii	328	Birds	Alldata
Thalasseus bernsteini	284	Birds	Alldata
Thalasseus elegans	260	Birds	Alldata
Thalasseus maximus	415.31	Birds	Alldata
Thalasseus sandvicensis	199.83	Birds	Alldata
Xema sabini	198	Birds	Alldata
Pedionomus torquatus	62.52	Birds	Alldata
Pluvianellus socialis	84.11	Birds	Alldata
Pluvianus aegyptius	82	Birds	Alldata
Cladorhynchus leucocephalus	216	Birds	Alldata
Himantopus himantopus	176.82	Birds	Alldata
Himantopus novaezelandiae	195	Birds	Alldata
Recurvirostra americana	304.48	Birds	Alldata
Recurvirostra andina	361	Birds	Alldata
Recurvirostra avosetta	304	Birds	Alldata
Recurvirostra novaehollandiae	325	Birds	Alldata
Nycticryphes semicollaris	76.6	Birds	Alldata
Rostratula australis	121	Birds	Alldata
Rostratula benghalensis	121	Birds	Alldata
Actitis hypoleucos	48	Birds	Alldata
Actitis macularius	40.4	Birds	Alldata
Arenaria interpres	135.98	Birds	Alldata
Arenaria melanocephala	126.21	Birds	Alldata
Bartramia longicauda	158.92	Birds	Alldata
Calidris acuminata	66.08	Birds	Alldata
Calidris alba	51.71	Birds	Alldata
Calidris alpina	51.89	Birds	Alldata
Calidris bairdii	40.97	Birds	Alldata
Calidris canutus	141.87	Birds	Alldata
Calidris falcinellus	37.1	Birds	Alldata
Calidris ferruginea	58.08	Birds	Alldata
Calidris fuscicollis	43.01	Birds	Alldata
Calidris himantopus	57.24	Birds	Alldata
Calidris maritima	65.1	Birds	Alldata
Calidris mauri	27.82	Birds	Alldata
Calidris melanotos	79.73	Birds	Alldata
Calidris minuta	21.1	Birds	Alldata
Calidris minutilla	22.88	Birds	Alldata
Calidris ptilocnemis	81.32	Birds	Alldata
Calidris pugnax	131.68	Birds	Alldata
Calidris pusilla	27.5	Birds	Alldata
Calidris pygmaea	31.67	Birds	Alldata
Calidris ruficollis	26.79	Birds	Alldata
Calidris subminuta	30.2	Birds	Alldata
Calidris subruficollis	62.1	Birds	Alldata
Calidris temminckii	23	Birds	Alldata
Calidris tenuirostris	192	Birds	Alldata
Calidris virgata	200.97	Birds	Alldata
Coenocorypha aucklandica	108.24	Birds	Alldata
Coenocorypha huegeli	104	Birds	Alldata
Coenocorypha pusilla	80.5	Birds	Alldata
Gallinago andina	109.44	Birds	Alldata
Gallinago delicata	112.94	Birds	Alldata
Gallinago gallinago	112.94	Birds	Alldata
Gallinago hardwickii	151.31	Birds	Alldata
Gallinago imperialis	252	Birds	Alldata
Gallinago jamesoni	166	Birds	Alldata
Gallinago macrodactyla	216	Birds	Alldata
Gallinago media	169.96	Birds	Alldata
Gallinago megala	121	Birds	Alldata
Gallinago nemoricola	167.67	Birds	Alldata
Gallinago nigripennis	112	Birds	Alldata
Gallinago nobilis	192.44	Birds	Alldata
Gallinago paraguaiae	109.44	Birds	Alldata
Gallinago solitaria	140.11	Birds	Alldata
Gallinago stenura	113	Birds	Alldata
Gallinago stricklandii	252	Birds	Alldata
Gallinago undulata	312.42	Birds	Alldata
Limnodromus griseus	110.53	Birds	Alldata
Limnodromus scolopaceus	104.4	Birds	Alldata
Limnodromus semipalmatus	212	Birds	Alldata
Limosa fedoa	357.02	Birds	Alldata
[truncated: 26,716 more rows]

## Sheet: Metadata
Fig1A - StudiesbyYear
	PubYear	Year
	n	Number of studies published in this year
Fig1B - SpAccCurve
	Study	Study number
	Richness	Estimated species richness from specaccum function in vegan package
	Rich.lci	Estimated species richness lower confidence interval
	Rich.uci	Estimated species richness upper confidence interval
Fig1C - Island_Cont_SpAccCurve
	continentstudies	Study number for studies conducted on continents
	continentrichness	Estimated species richness from specaccum function in vegan package for studies/species recorded on continents
	continentsp1.lci	Estimated species richness lower confidence interval for studies/species recorded on continents
	continentsp1.uci	Estimated species richness upper confidence interval for studies/species recorded on continents
	islandstudies	Study number for studies conducted on islands
	islandrichness	Estimated species richness from specaccum function in vegan package for studies/species recorded on islands
	islandsp1.lci	Estimated species richness lower confidence interval for studies/species recorded on islands
	islandsp1.uci	Estimated species richness upper confidence interval for studies/species recorded on islands
Fig1D - NAm_Aus_SppAccCurve
	Australiastudies	Study number for studies conducted in Australia
	Australiarichness	Estimated species richness from specaccum function in vegan package for studies/species recorded in Australia
	Australiasp1.lci	Estimated species richness lower confidence interval for studies/species recorded in Australia
	Australiasp1.uci	Estimated species richness upper confidence interval for studies/species recorded in Australia
	NAmericastudies	Study number for studies conducted in North America
	NAmericarichness	Estimated species richness from specaccum function in vegan package for studies/species recorded in North America
	NAmericasp1.lci	Estimated species richness lower confidence interval for studies/species recorded in North America
	NAmericasp1.uci	Estimated species richness upper confidence interval for studies/species recorded in North America
Fig2A - SppByClass_donut
	Class	Taxonomic Class
	n	Number of species in each Class
	fract	Fraction of species in each Class
	label	Percent of species within each Class with labels
Fig2B - SppByClassandCont
	Cont	Continent
	Class	Taxonomic Class
	n	Number of species in each Class
	fract	Fraction of total species in each Class
	percent	Percent of species within each Class on the Continent
	perc_label	Percent of species within each Class on the Continent with percent sign for labelling
Fig3A - SppByIUCN_donut
	IUCN	IUCN shortened category names
	n	Number of species in each category
	fract	Fraction of total species in each category
	iucn_label	IUCN full category names
	perc_label	Percent of total species in each category with corresponding shortened label
Fig3B - SppByIUCNandContinent
	Cont	Continent
	IUCN_label	IUCN full category names
	n	Number of species in each category
	fract	Fraction of total species in each category
	percent	Percent of species within each IUCN category on the Continent
	perc_label	Percent of species within each IUCN category on the Continent with percent sign for labelling
Fig4 - BodyMassData
	SpeciesName	Scientific name of species													Etard, A, Morrill, S, Newbold, T. Global gaps in trait data for terrestrial vertebrates. Global
	Mass_grams	Body mass in grams reported from Etard et al 2020 for Mammals, Reptiles, and Amphibians or from Tobias et al 2022 for Birds													Ecology and Biogeography. 2020; 29: 2143– 2158. https://doi.org/10.1111/geb.13184
	Class	Taxonomic class
	DataSet	Alldata refers to all body mass data from the referenced databases and sampledata refers to the species we identified in our study													Tobias, J.A., Sheard, C., Pigot, A.L., Devenish, A.J.M., Yang, J., Sayol, F., et al. 2022.
															AVONET: morphological, ecological and geographical data for all birds. Ecology Letters 25:581– 597.
